# Supplementary material for: The SOX11 transcription factor is a critical regulator of basal-like breast cancer growth, invasion, and basal-like gene expression
Source: Oncotarget. 2016 Feb 17;7(11):13106–21. doi: 10.18632/oncotarget.7437 (PMC4914345; doi:10.18632/oncotarget.7437)
Supplement: Supplementary file 2 [file oncotarget-07-13106-s002.xlsx]

## Sheet: Supp Table 1 - RNA express
Supplementary Table 1. Analysis Comparison: Oncomine 15 datasets with TNBC status - expression in TNBC vs non-TNBC
	Dataset name	Tumor type	Comparison	Data access
Analysis 1:	Bild Breast	Breast Carcinoma	ERBB2/ER/PR Negative vs. non-TNBC	GSE3143
Analysis 2:	Bittner Breast	Ductal Breast Carcinoma	ERBB2/ER/PR Negative vs. non-TNBC	GSE2109
Analysis 3:	Bonnefoi Breast	Ductal Breast Carcinoma	ERBB2/ER/PR Negative vs. non-TNBC	GSE6861
Analysis 4:	Chang Breast	Invasive Ductal Breast Carcinoma	ERBB2/ER/PR Negative vs. non-TNBC	GSE6434
Analysis 5:	Chin Breast	Breast Carcinoma	ERBB2/ER/PR Negative vs. non-TNBC	E-TABM-158
Analysis 6:	Gluck Breast	Invasive Breast Carcinoma	ERBB2/ER/PR Negative vs. non-TNBC	GSE22358
Analysis 7:	Hatzis Breast	Invasive Breast Carcinoma	ERBB2/ER/PR Negative vs. non-TNBC	GSE25066
Analysis 8:	Julka Breast	Ductal Breast Carcinoma	ERBB2/ER/PR Negative vs. non-TNBC	GSE8465
Analysis 9:	Kao Breast	Breast Carcinoma	ERBB2/ER/PR Negative vs. non-TNBC	GSE20685
Analysis 10:	Korde Breast	Breast Carcinoma	ERBB2/ER/PR Negative vs. non-TNBC	GSE18728
Analysis 11:	Minn Breast 2	Breast Carcinoma	ERBB2/ER/PR Negative vs. non-TNBC	GSE2603
Analysis 12:	Richardson Breast 2	Ductal Breast Carcinoma	ERBB2/ER/PR Negative vs. non-TNBC	GSE3744
Analysis 13:	TCGA Breast	Invasive Ductal Breast Carcinoma	ERBB2/ER/PR Negative vs. non-TNBC	http://tcga-data.nci.nih.gov/tcga/
Analysis 14:	Waddell Breast	Breast Carcinoma	ERBB2/ER/PR Negative vs. non-TNBC	GSE21921
Analysis 15:	Zhao Breast	Invasive Ductal Breast Carcinoma	ERBB2/ER/PR Negative vs. non-TNBC	GSE3971
		Analysis 1		Analysis 2		Analysis 3		Analysis 4		Analysis 5		Analysis 6		Analysis 7		Analysis 8		Analysis 9		Analysis 10		Analysis 11		Analysis 12		Analysis 13		Analysis 14		Analysis 15
		Bild		Bittner		Bonnefoi		Chang		Chin		Gluck		Hatzis		Julka		Kao		Korde		Minn Breast 2		Richardson Breast 2		TCGA Breast		Waddel		Zhao
Gene Name	Gene Symbol	Gene Rank	P-Value	Gene Rank	P-Value	Gene Rank	P-Value	Gene Rank	P-Value	Gene Rank	P-Value	Gene Rank	P-Value	Gene Rank	P-Value	Gene Rank	P-Value	Gene Rank	P-Value	Gene Rank	P-Value	Gene Rank	P-Value	Gene Rank	P-Value	Gene Rank	P-Value	Gene Rank	P-Value	Gene Rank	P-Value	Median Gene Rank	P-Value
transcription factor CP2-like 1	TFCP2L1	-	-	1270	0.000204	19	5.63e-10	-	-	465	0.000549	145	1.57e-07	351	8.36e-13	3013	0.132	1733	0.000629	114	4.03e-05	727	0.002	84	1.33e-06	378	3.03e-14	224	1.13e-05	4607	0.161	378	3.03e-14
enhancer of zeste homolog 2 (Drosophila)	EZH2	615	0.008	612	1.64e-05	1640	0.002	8132	0.908	585	0.000906	493	1.09e-05	373	1.64e-12	2858	0.122	510	1.51e-05	2788	0.029	920	0.003	9867	0.156	648	3.45e-12	36	3.23e-08	1057	0.014	648	3.45e-12
SRY (sex determining region Y)-box 8	SOX8	-	-	-	-	89	3.37e-08	-	-	-	-	1194	0.000237	-	-	1827	0.07	-	-	-	-	-	-	-	-	894	7.85e-11	427	7.99e-05	-	-	894	7.85e-11
TEA domain family member 4	TEAD4	2958	0.232	1250	0.000194	6099	0.117	1130	0.131	1734	0.02	286	1.86e-06	551	2.18e-10	6420	0.34	2226	0.002	2173	0.018	414	0.000424	563	0.000275	1727	3.83e-08	41	4.43e-08	3232	0.086	1727	3.83e-08
transcription factor Dp-1	TFDP1	1990	0.11	1347	0.000252	320	6.08e-06	3405	0.394	2133	0.04	1912	0.001	636	1.35e-09	4770	0.229	1948	0.000967	1694	0.011	4335	0.117	356	8.43e-05	1734	3.92e-08	1519	0.004	1041	0.014	1734	3.92e-08
E74-like factor 5 (ets domain transcription factor)	ELF5	1092	0.032	151	1.34e-07	125	1.13e-07	8102	0.904	158	4.4e-05	23	7.13e-10	13	1.93e-28	4767	0.228	84	8.86e-08	20	3.06e-06	151	3.5e-05	13	4.36e-09	73	4.59e-21	73	1.7e-07	-	-	104.5	1.01e-07
forkhead box C1	FOXC1	369	0.002	23	2.16e-10	2	2.86e-13	5214	0.591	58	4.52e-06	3	7.58e-12	5	1.94e-31	632	0.022	418	9.06e-06	4	3.56e-08	14	1.52e-07	6	2.72e-10	7	3.74e-34	8	9.5e-11	838	0.01	14	1.52e-07
POU class 4 homeobox 1	POU4F1	4138	0.437	1649	0.000534	420	1.32e-05	3879	0.445	2725	0.082	7761	0.207	2000	0.000425	15237	0.952	1918	0.00091	12601	0.239	959	0.003	5158	0.032	2072	1.99e-07	2	2.18e-14	1351	0.021	2072	1.99e-07
transcription factor 7-like 1 (T-cell specific, HMG-box)	TCF7L1	-	-	268	9.61e-07	180	6.29e-07	-	-	16	1.07e-07	101	4.98e-08	9	8.41e-30	184	0.005	559	2.08e-05	1424	0.007	384	0.000366	15	8.59e-09	72	4.59e-21	89	3.3e-07	330	0.002	180	6.29e-07
peroxisome proliferator-activated receptor alpha	PPARA	3031	0.244	13	3.49e-11	255	2.51e-06	4580	0.526	3182	0.127	100	4.93e-08	808	2.93e-08	434	0.014	617	2.75e-05	1	1.41e-09	765	0.002	32	6.04e-08	125	3.85e-19	56	8.3e-08	83	9.63e-05	255	2.51e-06
Y box binding protein 1	YBX1	470	0.004	55	7.34e-09	596	5.49e-05	6832	0.761	29	7.19e-07	19	5.37e-10	32	1.35e-25	454	0.015	8	7.12e-11	189	0.000107	68	4.51e-06	89	1.54e-06	59	7.48e-22	1222	0.002	-	-	78.5	3.02e-06
E2F transcription factor 3	E2F3	654	0.009	26	7.04e-10	956	0.000335	6762	0.755	72	7.2e-06	351	3.91e-06	34	1.5e-25	1079	0.039	656	3.42e-05	309	0.000316	112	1.31e-05	727	0.000514	155	5.13e-18	495	0.000125	265	0.001	351	3.91e-06
nuclear factor of activated T-cells 5, tonicity-responsive	NFAT5	4828	0.559	3945	0.013	1311	0.000946	8	0.000442	413	0.000417	536	1.45e-05	2273	0.001	4217	0.197	5888	0.054	12112	0.2	3687	0.079	6625	0.052	2855	4.3e-06	2635	0.022	360	0.002	2855	4.3e-06
zinc finger protein 146	ZNF146	5173	0.615	1642	0.000526	4081	0.042	8341	0.94	2516	0.063	2746	0.005	1538	4.31e-05	1190	0.043	4066	0.015	3380	0.044	5493	0.206	537	0.000244	2958	6.06e-06	7460	0.306	2268	0.047	2958	6.06e-06
heat shock transcription factor 2	HSF2	1472	0.059	1969	0.001	4877	0.068	6972	0.774	3732	0.189	1000	0.000125	4822	0.132	950	0.034	4426	0.02	9775	0.192	3340	0.064	2727	0.01	3081	8.79e-06	2036	0.01	1244	0.019	3081	8.79e-06
runt-related transcription factor 3	RUNX3	88	7.55e-05	71	1.76e-08	389	1.06e-05	7137	0.792	21	2.37e-07	197	4.33e-07	349	8.02e-13	1160	0.042	534	1.74e-05	875	0.003	41	1.25e-06	3788	0.018	1216	1.43e-09	180	5.49e-06	2924	0.072	389	1.06e-05
ets variant 6	ETV6	695	0.011	549	1.2e-05	155	3.01e-07	3450	0.398	146	3.88e-05	785	5.15e-05	583	5.21e-10	45	0.001	770	5.39e-05	102	3.54e-05	401	0.000397	85	1.34e-06	370	2.32e-14	2301	0.014	899	0.011	549	1.2e-05
Kruppel-like factor 5 (intestinal)	KLF5	3104	0.256	230	4.92e-07	434	1.47e-05	2778	0.323	142	3.68e-05	138	1.45e-07	251	1.75e-14	6238	0.325	164	5.71e-07	90	2.87e-05	950	0.003	28	4.78e-08	177	2.18e-17	245	1.42e-05	4109	0.131	245	1.42e-05
nuclear factor I/B	NFIB	107	0.000119	65	1.31e-08	620	6.43e-05	2240	0.264	6	1.77e-08	642	2.63e-05	24	2.04e-26	137	0.004	1039	0.000129	1673	0.01	326	0.000237	224	1.99e-05	86	1.66e-20	189	6.3e-06	1799	0.033	224	1.99e-05
SRY (sex determining region Y)-box 6	SOX6	-	-	719	2.74e-05	4	2.1e-12	-	-	-	-	459	8.76e-06	-	-	12263	0.764	124	3.05e-07	1833	0.012	-	-	277	3.87e-05	211	9.72e-17	15	1.62e-09	2113	0.042	368	2.37e-05
cold shock domain protein A	CSDA	503	0.005	288	1.36e-06	477	2.15e-05	3997	0.459	131	2.85e-05	73	2e-08	155	3.75e-17	1491	0.056	188	8.76e-07	1120	0.005	182	6.08e-05	327	6.11e-05	261	9.01e-16	288	2.46e-05	997	0.013	288	2.46e-05
CCAAT/enhancer binding protein (C/EBP), gamma	CEBPG	1131	0.034	675	2.25e-05	497	2.63e-05	7177	0.798	130	2.83e-05	46	4.32e-09	260	2.64e-14	124	0.004	494	1.36e-05	2120	0.017	697	0.001	50	3.29e-07	204	8.53e-17	5482	0.146	1329	0.02	497	2.63e-05
grainyhead-like 3 (Drosophila)	GRHL3	-	-	7289	0.106	9182	0.302	-	-	-	-	1698	0.000824	-	-	13589	0.858	8416	0.168	2207	0.018	-	-	2587	0.009	3588	3.2e-05	3091	0.033	-	-	3588	3.2e-05
nuclear factor of activated T-cells, cytoplasmic, calcineurin-dependent 1	NFATC1	689	0.01	2597	0.003	518	3.06e-05	1183	0.139	543	0.000746	192	4.06e-07	928	1.73e-07	340	0.011	793	5.89e-05	3528	0.048	486	0.000629	6066	0.043	3194	1.19e-05	274	2.01e-05	8408	0.571	793	5.89e-05
retinoic acid receptor, beta	RARB	757	0.013	1006	8.9e-05	504	2.73e-05	6750	0.755	583	0.000902	645	2.68e-05	1470	2.84e-05	8397	0.48	1448	0.000354	349	0.000397	1205	0.006	1663	0.004	2196	3.61e-07	380	5.6e-05	529	0.005	1006	8.9e-05
human immunodeficiency virus type I enhancer binding protein 1	HIVEP1	4988	0.587	873	5.22e-05	14096	0.737	8014	0.893	2539	0.065	8262	0.248	5291	0.189	867	0.031	5623	0.047	578	0.001	8834	0.669	2151	0.006	4096	0.000111	151	3.05e-06	1100	0.015	4096	0.000111
iroquois homeobox 6	IRX6	-	-	-	-	-	-	-	-	-	-	7243	0.168	-	-	8004	0.453	-	-	-	-	-	-	-	-	4102	0.000113	263	1.62e-05	3411	0.094	4102	0.000113
transcription factor 7-like 2 (T-cell specific, HMG-box)	TCF7L2	5337	0.646	1217	0.000174	2735	0.013	7736	0.858	955	0.003	1156	0.000208	384	2.63e-12	66	0.002	7087	0.1	5914	0.135	609	0.000979	1350	0.002	365	2.13e-14	671	0.000336	2998	0.075	1217	0.000174
distal-less homeobox 5	DLX5	-	-	747	2.97e-05	498	2.63e-05	-	-	724	0.002	6577	0.124	1628	7.31e-05	4	3.42e-05	1468	0.000366	2570	0.025	370	0.000316	2623	0.009	2480	1.07e-06	28	1.86e-08	-	-	1107.5	0.000198
Zic family member 1 (odd-paired homolog, Drosophila)	ZIC1	-	-	32	1.42e-09	357	8.15e-06	-	-	46	3.02e-06	74	2.06e-08	69	1.13e-21	3421	0.153	619	2.81e-05	289	0.00028	26	4.37e-07	30	5.58e-08	239	3.21e-16	8387	0.393	110	0.000204	110	0.000204
aryl hydrocarbon receptor nuclear translocator-like 2	ARNTL2	-	-	119	6.65e-08	203	1.11e-06	-	-	423	0.000433	527	1.35e-05	519	9.06e-11	5488	0.275	35	9.63e-09	264	0.000246	113	1.33e-05	604	0.000337	557	1.05e-12	4580	0.094	-	-	471	0.000217
zinc finger protein 22 (KOX 15)	ZNF22	3445	0.314	1331	0.000242	2887	0.016	3510	0.405	755	0.002	1144	0.000201	835	4.41e-08	2235	0.089	4458	0.021	2136	0.017	1223	0.006	664	0.000417	1255	1.92e-09	2452	0.018	62	4.74e-05	1331	0.000242
homeobox A1	HOXA1	8328	0.991	2080	0.001	3623	0.03	3001	0.351	1058	0.004	11881	0.605	673	2.5e-09	9611	0.569	5661	0.048	6364	0.154	708	0.001	3577	0.016	4439	0.000255	8965	0.447	5647	0.238	4439	0.000255
zinc finger protein 384	ZNF384	-	-	4118	0.016	2168	0.006	-	-	2104	0.038	8035	0.229	4681	0.119	8281	0.471	1727	0.00062	5613	0.121	3879	0.091	14771	0.563	4534	0.000295	7575	0.315	1272	0.019	4534	0.000295
ets variant 7	ETV7	-	-	1483	0.000357	784	0.000163	-	-	2842	0.092	993	0.000123	2465	0.002	706	0.025	1899	0.000875	718	0.002	844	0.002	1496	0.003	2329	6.45e-07	-	-	-	-	1483	0.000357
forkhead box K2	FOXK2	1460	0.058	1497	0.000369	6162	0.12	430	0.046	1541	0.014	1387	0.000417	1707	0.000116	4283	0.2	1554	0.000444	1260	0.006	5971	0.256	6559	0.05	1206	1.28e-09	3125	0.034	4781	0.173	1554	0.000444
MLX interacting protein	MLXIP	1992	0.11	571	1.36e-05	2146	0.006	6270	0.706	533	0.000728	1916	0.001	534	1.47e-10	106	0.003	43	1.84e-08	5889	0.134	229	0.000111	7084	0.06	487	3.35e-13	777	0.000517	4759	0.171	777	0.000517
T-box 19	TBX19	6076	0.769	1257	0.000197	7	2.68e-11	5302	0.601	50	3.37e-06	60	8.8e-09	160	5.74e-17	2818	0.12	339	4.86e-06	467	0.000744	507	0.000694	805	0.000698	140	1.27e-18	34	3.14e-08	5159	0.199	467	0.000744
v-ets erythroblastosis virus E26 oncogene homolog 1 (avian)	ETS1	4562	0.509	1897	0.000916	149	2.32e-07	5457	0.619	3021	0.109	228	7.42e-07	4647	0.116	205	0.006	453	1.13e-05	452	0.000705	2263	0.025	3034	0.012	1180	1.08e-09	1757	0.007	3246	0.087	1897	0.000916
Spi-B transcription factor (Spi-1/PU.1 related)	SPIB	589	0.007	892	5.69e-05	553	4.09e-05	5089	0.579	591	0.000937	3369	0.011	1888	0.000265	7025	0.381	644	3.2e-05	545	0.001	429	0.000464	896	0.00093	1748	4.09e-08	1615	0.005	2632	0.06	896	0.00093
SRY (sex determining region Y)-box 10	SOX10	380	0.003	699	2.52e-05	14	1.02e-10	6691	0.748	225	0.000109	2731	0.005	51	2.08e-23	8610	0.496	103	1.85e-07	4651	0.084	595	0.000948	38	1.06e-07	586	1.42e-12	915	0.000876	1766	0.032	595	0.000948
nuclear factor (erythroid-derived 2)-like 3	NFE2L3	238	0.000824	1014	9.18e-05	494	2.53e-05	3895	0.447	618	0.001	122	9.36e-08	647	1.63e-09	2712	0.114	261	1.96e-06	85	2.45e-05	1558	0.01	94	1.82e-06	61	1.07e-21	1835	0.007	2907	0.071	618	0.001
forkhead box N2	FOXN2	7188	0.909	231	5.04e-07	278	3.14e-06	6050	0.683	2156	0.041	2637	0.004	1314	9.55e-06	703	0.025	16	2.83e-10	700	0.002	7093	0.393	311	5.52e-05	2951	5.95e-06	967	0.001	156	0.000496	967	0.001
B-cell CLL/lymphoma 11B (zinc finger protein)	BCL11B	-	-	1177	0.000157	2830	0.015	-	-	541	0.000742	1973	0.001	1369	1.32e-05	12664	0.792	2957	0.005	385	0.000501	650	0.001	7033	0.059	2919	5.31e-06	512	0.000137	4252	0.138	1973	0.001
activating transcription factor 4 (tax-responsive enhancer element B67)	ATF4	-	-	4279	0.018	16511	0.927	-	-	967	0.003	1207	0.000245	2212	0.001	1301	0.048	4933	0.029	2013	0.015	872	0.002	5405	0.035	1467	8.49e-09	3587	0.048	5725	0.245	2212	0.001
nuclear transcription factor Y, gamma	NFYC	3623	0.344	2566	0.003	2706	0.012	5380	0.611	1418	0.011	576	1.84e-05	2304	0.001	2244	0.089	690	4e-05	2536	0.024	1838	0.015	1647	0.004	3092	9.11e-06	1539	0.004	4504	0.155	2304	0.001
iroquois homeobox 1	IRX1	-	-	2442	0.002	10	4.82e-11	-	-	-	-	3082	0.008	-	-	7568	0.42	7320	0.111	1160	0.005	-	-	847	0.000786	2200	3.68e-07	1640	0.005	4766	0.172	2321	0.001
v-myb myeloblastosis viral oncogene homolog (avian)-like 2	MYBL2	1122	0.033	744	2.94e-05	423	1.36e-05	1580	0.189	366	0.000319	1017	0.000131	369	1.47e-12	6202	0.322	784	5.67e-05	936	0.003	2183	0.023	4071	0.02	798	2.73e-11	-	-	776	0.009	867	0.002
CCAAT/enhancer binding protein (C/EBP), zeta	CEBPZ	1046	0.029	1643	0.000526	1947	0.004	7467	0.827	3429	0.153	2098	0.002	2492	0.003	6254	0.326	4803	0.027	5738	0.127	3275	0.061	236	2.4e-05	1356	4.08e-09	1690	0.006	1686	0.03	2098	0.002
paired box 6	PAX6	4280	0.462	404	4.05e-06	8059	0.223	4172	0.48	1255	0.007	2176	0.002	823	3.68e-08	5685	0.288	1318	0.000254	4066	0.064	584	0.000922	2208	0.007	1279	2.29e-09	1860	0.008	5566	0.233	2176	0.002
BTB and CNC homology 1, basic leucine zipper transcription factor 1	BACH1	328	0.002	2933	0.005	4574	0.058	8140	0.91	658	0.001	1870	0.001	1050	9.74e-07	3641	0.165	2188	0.002	4075	0.065	4010	0.097	3269	0.014	1472	8.73e-09	935	0.000921	1459	0.023	2188	0.002
E2F transcription factor 5, p130-binding	E2F5	839	0.017	2253	0.002	1105	0.000519	3306	0.383	2475	0.06	1909	0.001	2253	0.001	2689	0.113	1491	0.000388	83	2.33e-05	3642	0.077	4356	0.023	2259	4.8e-07	1902	0.008	3381	0.093	2253	0.002
nuclear receptor subfamily 2, group C, member 2	NR2C2	5876	0.737	5362	0.039	802	0.000174	3580	0.413	1197	0.006	1780	0.00097	2372	0.002	3902	0.178	6029	0.059	1194	0.005	5181	0.181	6605	0.051	1919	9.64e-08	497	0.000125	1007	0.013	2372	0.002
peroxisome proliferator-activated receptor delta	PPARD	904	0.021	1542	0.000408	6686	0.146	4783	0.548	32	8.62e-07	3514	0.012	865	6.92e-08	6734	0.36	2389	0.002	5985	0.137	756	0.002	8602	0.104	1675	2.85e-08	324	3.78e-05	6208	0.293	2389	0.002
signal transducer and activator of transcription 1, 91kDa	STAT1	113	0.000132	2405	0.002	1456	0.001	4344	0.501	1592	0.016	1661	0.000789	1903	0.00028	1552	0.059	4496	0.021	769	0.002	3901	0.092	14685	0.553	10135	0.157	3956	0.063	5410	0.218	2405	0.002
SRY (sex determining region Y)-box 11	SOX11	7692	0.951	1244	0.000192	17852	0.989	4864	0.556	1554	0.014	51	5.51e-09	129	4.71e-18	3858	0.176	871	7.65e-05	6287	0.151	374	0.000341	1273	0.002	595	1.49e-12	1300	0.003	6853	0.363	1300	0.003
Kruppel-like factor 11	KLF11	7051	0.895	3949	0.013	1794	0.003	2824	0.328	-	-	24	7.46e-10	-	-	1590	0.06	593	2.42e-05	7258	0.192	-	-	7356	0.066	467	2.28e-13	-	-	367	0.002	1794	0.003
cAMP responsive element modulator	CREM	704	0.011	519	1.01e-05	1957	0.004	6274	0.706	3981	0.223	970	0.000115	2047	0.000538	12888	0.808	2564	0.003	182	9.97e-05	3560	0.073	5520	0.036	4864	0.000575	12979	0.84	2072	0.041	2564	0.003
CCAAT/enhancer binding protein (C/EBP), beta	CEBPB	564	0.006	68	1.71e-08	1845	0.003	6181	0.696	574	0.00086	5	2.77e-11	55	6.26e-23	240	0.007	569	2.22e-05	57	1.11e-05	13	1.26e-07	243	2.64e-05	64	2e-21	1166	0.002	-	-	241.5	0.004
v-myc myelocytomatosis viral oncogene homolog (avian)	MYC	1348	0.05	1230	0.000182	127	1.26e-07	5827	0.658	2394	0.054	719	4e-05	668	2.37e-09	3689	0.167	2670	0.003	372	0.00046	2144	0.022	1834	0.004	2676	2.19e-06	868	0.00076	2102	0.042	1834	0.004
nuclear factor of kappa light polypeptide gene enhancer in B-cells 2 (p49/p100)	NFKB2	1162	0.035	5510	0.043	1884	0.004	303	0.031	958	0.003	11006	0.512	2683	0.004	13001	0.816	1573	0.00046	1692	0.011	1724	0.013	9574	0.143	3115	9.47e-06	1168	0.002	6802	0.356	1884	0.004
nuclear transcription factor Y, alpha	NFYA	-	-	2135	0.001	1965	0.004	-	-	2694	0.08	2462	0.003	1598	5.76e-05	4874	0.236	1434	0.000333	1286	0.006	1087	0.004	1315	0.002	1678	2.88e-08	4136	0.071	3726	0.11	1965	0.004
REST corepressor 2	RCOR2	-	-	2736	0.004	11295	0.472	-	-	-	-	13213	0.739	-	-	9864	0.589	1437	0.000337	1505	0.008	-	-	13121	0.381	2023	1.6e-07	649	0.000308	-	-	2736	0.004
aryl hydrocarbon receptor nuclear translocator	ARNT	2090	0.121	2738	0.004	2557	0.01	104	0.01	5581	0.438	7808	0.211	1250	5.97e-06	12411	0.775	2054	0.001	1039	0.004	6131	0.276	5039	0.031	3308	1.61e-05	12691	0.816	1559	0.026	2738	0.004
transcription factor A, mitochondrial	TFAM	2335	0.15	2091	0.001	7706	0.203	8416	0.955	582	0.000902	2754	0.005	2748	0.005	14177	0.895	2774	0.004	3197	0.039	5926	0.251	995	0.001	5353	0.001	4052	0.067	925	0.011	2774	0.004
transcription factor EB	TFEB	-	-	6020	0.058	1112	0.000529	-	-	78	8.92e-06	3187	0.009	1061	1.13e-06	4620	0.22	1560	0.000449	13921	0.378	825	0.002	4434	0.024	3876	6.52e-05	11324	0.694	-	-	3531.5	0.004
v-myb myeloblastosis viral oncogene homolog (avian)-like 1	MYBL1	2146	0.126	423	4.79e-06	11	4.89e-11	2146	0.253	211	9.37e-05	723	4.07e-05	1650	8.35e-05	9299	0.545	7183	0.105	1453	0.008	1474	0.009	4041	0.02	3347	1.78e-05	-	-	1108	0.015	1562	0.005
ets variant 5	ETV5	4941	0.579	3720	0.011	3252	0.022	8297	0.933	1067	0.004	7669	0.2	302	1.28e-13	754	0.027	7808	0.135	3462	0.046	646	0.001	1873	0.005	1217	1.45e-09	700	0.000387	1307	0.02	1873	0.005
E74-like factor 4 (ets domain transcription factor)	ELF4	1165	0.035	1368	0.00027	2103	0.005	2458	0.29	231	0.000123	681	3.17e-05	879	8.47e-08	16350	0.993	1690	0.000579	11364	0.192	267	0.000146	9838	0.154	5966	0.003	2212	0.013	7702	0.469	2103	0.005
cAMP responsive element binding protein 5	CREB5	2495	0.169	3043	0.005	2209	0.006	2595	0.304	3239	0.132	4384	0.03	2815	0.006	15060	0.943	5404	0.041	16706	0.754	5296	0.192	2347	0.008	2645	1.98e-06	2062	0.01	3510	0.099	3043	0.005
SIX homeobox 3	SIX3	630	0.008	2600	0.003	1428	0.001	7824	0.866	1094	0.005	10522	0.463	1007	5.34e-07	12448	0.778	3210	0.006	4012	0.062	1706	0.013	577	0.000301	2550	1.36e-06	149	2.96e-06	-	-	2128	0.006
SMAD family member 4	SMAD4	1167	0.036	3182	0.006	2367	0.008	5307	0.602	4953	0.35	1735	0.000888	7614	0.65	3139	0.138	12688	0.544	3082	0.036	7898	0.515	6034	0.042	5873	0.003	2313	0.015	2928	0.072	3182	0.006
transcription factor 3 (E2A immunoglobulin enhancer binding factors E12/E47)	TCF3	1932	0.103	2680	0.003	8086	0.225	6758	0.755	1278	0.008	2126	0.002	872	7.69e-08	2294	0.091	237	1.6e-06	3018	0.034	1526	0.01	2223	0.007	1043	2.83e-10	7082	0.272	3335	0.09	2223	0.007
interferon regulatory factor 4	IRF4	13	1.48e-06	366	3.06e-06	5285	0.084	2493	0.294	475	0.000574	2863	0.006	1813	0.00019	6794	0.364	1064	0.000138	713	0.002	1186	0.005	12437	0.322	3034	7.53e-06	2382	0.016	-	-	2097.5	0.008
serum response factor (c-fos serum response element-binding transcription factor)	SRF	3584	0.338	2785	0.004	292	4.16e-06	3706	0.427	2082	0.037	775	4.9e-05	604	6.93e-10	11762	0.729	4455	0.021	3182	0.039	4593	0.136	2422	0.008	1543	1.28e-08	185	5.8e-06	1037	0.014	2422	0.008
v-ski sarcoma viral oncogene homolog (avian)	SKI	4251	0.457	1815	0.000781	4161	0.045	116	0.011	2819	0.09	1655	0.000785	2921	0.008	2200	0.088	4109	0.016	14092	0.399	3449	0.069	6909	0.057	2242	4.53e-07	268	1.79e-05	7599	0.456	2921	0.008
interferon regulatory factor 6	IRF6	-	-	7382	0.111	837	0.000203	-	-	-	-	3127	0.008	-	-	1310	0.048	10114	0.298	798	0.002	-	-	2423	0.008	6576	0.007	8708	0.421	6997	0.38	4851.5	0.008
snail homolog 1 (Drosophila)	SNAI1	-	-	5453	0.041	4295	0.049	-	-	4472	0.281	3191	0.009	1379	1.4e-05	1337	0.049	130	3.37e-07	13217	0.297	1430	0.008	13005	0.37	2016	1.57e-07	-	-	-	-	3191	0.009
signal transducer and activator of transcription 3 (acute-phase response factor)	STAT3	3005	0.239	7443	0.114	922	0.00029	1552	0.185	3151	0.123	1739	0.000894	5638	0.241	751	0.027	3531	0.009	3403	0.044	7437	0.444	12096	0.295	6391	0.006	6132	0.193	7175	0.402	3531	0.009
v-maf musculoaponeurotic fibrosarcoma oncogene homolog G (avian)	MAFG	-	-	1857	0.000847	10421	0.395	-	-	1412	0.01	2352	0.003	975	3.16e-07	1173	0.042	787	5.69e-05	1349	0.007	796	0.002	3273	0.014	1436	7.27e-09	6234	0.201	876	0.01	1412	0.01
nuclear factor of activated T-cells, cytoplasmic, calcineurin-dependent 3	NFATC3	83	6.91e-05	2876	0.004	3761	0.034	1185	0.139	713	0.002	1009	0.000128	2640	0.004	12902	0.809	2199	0.002	2066	0.016	1253	0.006	10851	0.212	1674	2.84e-08	1991	0.01	1337	0.021	1991	0.01
transcription factor EC	TFEC	410	0.003	2200	0.002	7221	0.175	8399	0.951	787	0.002	1042	0.000143	1300	8.66e-06	1914	0.074	1866	0.000819	4404	0.075	1956	0.018	11177	0.232	8378	0.047	8034	0.356	-	-	2078	0.01
forkhead box M1	FOXM1	709	0.011	74	1.87e-08	64	8.75e-09	2845	0.33	403	0.000395	349	3.85e-06	166	1.21e-16	11969	0.743	1494	0.00039	1522	0.009	1308	0.007	947	0.001	437	1.17e-13	100	6.85e-07	1602	0.027	709	0.011
core-binding factor, beta subunit	CBFB	322	0.002	2672	0.003	8622	0.261	4210	0.485	607	0.00099	1243	0.000278	364	1.38e-12	2988	0.131	1990	0.001	231	0.000182	317	0.000221	4613	0.026	630	2.67e-12	205	8.76e-06	907	0.011	907	0.011
orthodenticle homeobox 1	OTX1	-	-	7442	0.114	14494	0.775	-	-	-	-	930	0.000104	-	-	979	0.035	7578	0.123	11647	0.192	-	-	2929	0.011	1946	1.13e-07	1883	0.008	-	-	2929	0.011
Kruppel-like factor 12	KLF12	2039	0.115	3724	0.011	6529	0.138	6132	0.691	3302	0.142	3981	0.02	3818	0.044	1724	0.066	2383	0.002	3613	0.05	4176	0.108	1152	0.002	12312	0.429	3979	0.064	3022	0.076	3724	0.011
GATA binding protein 6	GATA6	7391	0.926	3927	0.013	13804	0.709	7078	0.787	1005	0.004	3448	0.012	908	1.24e-07	3017	0.132	875	7.8e-05	6038	0.139	369	0.00031	364	8.85e-05	3726	4.46e-05	10716	0.632	854	0.01	3448	0.012
zinc finger protein 644	ZNF644	-	-	1844	0.000824	1418	0.001	-	-	-	-	888	8.53e-05	-	-	149	0.004	4039	0.015	1014	0.004	-	-	960	0.001	1536	1.24e-08	1764	0.007	1528	0.025	1473	0.013
pleiomorphic adenoma gene 1	PLAG1	6133	0.778	4823	0.026	916	0.000286	2656	0.311	1693	0.019	5782	0.08	3153	0.014	11916	0.74	2042	0.001	1730	0.011	3203	0.058	2363	0.008	4304	0.000185	1050	0.001	3190	0.083	3153	0.014
basic leucine zipper transcription factor, ATF-like 2	BATF2	-	-	3968	0.014	2743	0.013	-	-	-	-	1463	0.00051	-	-	725	0.026	7236	0.107	366	0.000441	-	-	11937	0.284	6427	0.006	7929	0.347	-	-	3968	0.014
cAMP responsive element binding protein 3-like 2	CREB3L2	926	0.022	1726	0.000649	8442	0.249	6423	0.721	-	-	233	8.22e-07	-	-	2709	0.114	1032	0.000126	11590	0.192	-	-	3752	0.018	117	2.22e-19	248	1.46e-05	1659	0.029	1692.5	0.015
pleiomorphic adenoma gene-like 1	PLAGL1	659	0.009	168	1.85e-07	2911	0.016	5674	0.643	1828	0.024	4281	0.027	142	1.32e-17	2582	0.106	4629	0.024	14862	0.494	1820	0.015	1346	0.002	471	2.31e-13	847	0.000712	18	1.38e-06	1820	0.015
interferon regulatory factor 8	IRF8	1988	0.11	4049	0.015	7472	0.189	4523	0.521	904	0.003	1599	0.000704	1923	0.00031	1598	0.061	2134	0.001	2740	0.028	4662	0.14	16320	0.753	7105	0.014	5028	0.117	7842	0.49	4049	0.015
estrogen-related receptor alpha	ESRRA	2861	0.218	3600	0.01	13580	0.689	3431	0.397	2665	0.077	3139	0.008	3232	0.016	6739	0.361	286	2.68e-06	197	0.000112	2160	0.022	14022	0.476	3306	1.61e-05	6559	0.229	2447	0.053	3232	0.016
T-box 21	TBX21	-	-	5017	0.03	5294	0.084	-	-	2296	0.049	2232	0.002	5036	0.156	2166	0.086	1284	0.000239	2945	0.033	1326	0.007	16826	0.819	3935	7.52e-05	16369	0.994	-	-	3440	0.016
E2F transcription factor 2	E2F2	8054	0.976	1065	0.000108	2634	0.011	8247	0.924	6010	0.501	482	1.04e-05	8676	0.859	16008	0.983	375	6.53e-06	2141	0.017	7411	0.441	1595	0.003	1070	3.76e-10	169	4.21e-06	1071	0.015	2141	0.017
LIM homeobox 2	LHX2	6846	0.874	3683	0.011	5483	0.091	2430	0.287	6081	0.509	4192	0.025	2898	0.008	14910	0.936	2511	0.002	1495	0.008	2714	0.039	7206	0.063	6223	0.004	2936	0.029	-	-	3937.5	0.018
doublesex and mab-3 related transcription factor 1	DMRT1	-	-	4266	0.018	394	1.1e-05	-	-	2496	0.062	5941	0.089	3360	0.02	15568	0.965	4606	0.023	14933	0.504	1287	0.007	3969	0.019	1977	1.28e-07	5512	0.148	-	-	4117.5	0.019
FOS-like antigen 2	FOSL2	6136	0.779	4467	0.02	1878	0.004	7468	0.828	3853	0.206	4219	0.025	2024	0.000477	2874	0.123	1331	0.000265	12799	0.257	930	0.003	12162	0.3	6654	0.008	10423	0.599	11088	0.927	4467	0.02
POU class 6 homeobox 1	POU6F1	7516	0.937	2924	0.005	1877	0.004	4041	0.464	6103	0.513	10191	0.43	7409	0.605	4164	0.193	5320	0.039	6173	0.145	3269	0.061	1877	0.005	5325	0.001	16840	0.998	-	-	5322.5	0.02
v-ets erythroblastosis virus E26 oncogene homolog 2 (avian)	ETS2	981	0.025	1936	0.000993	780	0.000158	351	0.036	1741	0.021	3186	0.009	566	3.11e-10	9475	0.559	1797	0.00072	4890	0.093	1528	0.01	8086	0.087	1064	3.56e-10	1375	0.003	2705	0.063	1741	0.021
regulatory factor X, 3 (influences HLA class II expression)	RFX3	7714	0.953	4481	0.021	1162	0.000616	8001	0.892	6338	0.544	7591	0.195	8598	0.847	12056	0.749	3121	0.006	9322	0.192	3663	0.078	2608	0.009	1679	2.89e-08	888	0.000802	130	0.00028	4481	0.021
mesoderm induction early response 1 homolog (Xenopus laevis)	MIER1	-	-	7017	0.096	11846	0.523	-	-	-	-	4199	0.025	-	-	3389	0.151	5453	0.042	11733	0.192	-	-	1415	0.003	4722	0.000431	1158	0.002	6008	0.271	5087.5	0.021
human immunodeficiency virus type I enhancer binding protein 2	HIVEP2	851	0.018	1576	0.000441	9844	0.349	2518	0.296	2209	0.044	2004	0.001	1503	3.71e-05	886	0.032	4247	0.017	1738	0.011	800	0.002	11347	0.244	2955	5.97e-06	12768	0.824	-	-	2106.5	0.023
Kruppel-like factor 13	KLF13	-	-	2840	0.004	1330	0.001	-	-	2145	0.04	1731	0.000879	2889	0.008	5516	0.278	207	1.11e-06	1538	0.009	2194	0.023	5296	0.033	6483	0.006	1250	0.002	5696	0.243	2194	0.023
CDC5 cell division cycle 5-like (S. pombe)	CDC5L	3870	0.386	666	2.14e-05	1237	0.000754	43	0.003	2306	0.05	2574	0.004	784	1.84e-08	752	0.027	631	2.92e-05	4650	0.084	2232	0.024	830	0.000754	3119	9.54e-06	6514	0.225	2332	0.049	2232	0.024
v-maf musculoaponeurotic fibrosarcoma oncogene homolog (avian)	MAF	373	0.002	10874	0.328	8266	0.237	5993	0.677	2826	0.091	4172	0.024	1778	0.000166	8589	0.494	2475	0.002	8729	0.192	2476	0.031	3228	0.014	10404	0.18	10225	0.578	2050	0.04	4172	0.024
retinoid X receptor, beta	RXRB	3921	0.396	4674	0.024	5948	0.11	3922	0.451	2148	0.04	11688	0.585	3217	0.015	12369	0.772	7440	0.116	6288	0.151	4575	0.134	1082	0.001	6503	0.007	10596	0.618	1881	0.035	4674	0.024
myocyte enhancer factor 2A	MEF2A	4968	0.584	3243	0.007	3452	0.026	7299	0.809	1775	0.022	4162	0.024	1666	9.05e-05	1298	0.048	7598	0.124	13095	0.287	307	0.000203	3412	0.015	4925	0.000644	176	5.28e-06	3784	0.113	3452	0.026
forkhead box J2	FOXJ2	3433	0.313	7113	0.099	2675	0.012	692	0.077	4708	0.316	4252	0.026	3184	0.014	3461	0.155	5765	0.051	7699	0.192	4689	0.142	3451	0.015	8544	0.054	3856	0.058	7279	0.416	4252	0.026
POU class 2 homeobox 2	POU2F2	1955	0.106	4866	0.027	6313	0.127	3813	0.439	2286	0.049	9463	0.355	7408	0.604	11134	0.68	185	8.37e-07	3865	0.057	2678	0.037	10830	0.211	2050	1.76e-07	13991	0.912	6720	0.347	4866	0.027
PR domain containing 1, with ZNF domain	PRDM1	2916	0.225	2317	0.002	7071	0.167	214	0.022	-	-	2255	0.002	-	-	7190	0.392	2343	0.002	2712	0.028	-	-	18046	0.941	4272	0.000171	1062	0.001	-	-	2712	0.028
PR domain containing 2, with ZNF domain	PRDM2	3592	0.34	4918	0.028	7947	0.217	5951	0.672	3882	0.21	5721	0.078	3134	0.013	4111	0.19	6814	0.089	10139	0.192	2686	0.038	2190	0.007	12169	0.405	3870	0.059	9715	0.756	4918	0.028
GA binding protein transcription factor, alpha subunit 60kDa	GABPA	4820	0.558	4532	0.021	3855	0.036	831	0.096	4785	0.326	2297	0.003	7230	0.565	3657	0.165	7232	0.107	1986	0.015	4959	0.162	798	0.000688	6206	0.004	-	-	1512	0.025	4193.5	0.029
SRY (sex determining region Y)-box 4	SOX4	4421	0.486	2908	0.004	7267	0.177	931	0.108	3555	0.167	3940	0.019	3043	0.011	945	0.034	1461	0.000359	2812	0.03	2673	0.037	6900	0.057	2129	2.63e-07	1110	0.002	50	2.48e-05	2812	0.03
hypermethylated in cancer 2	HIC2	4393	0.481	3562	0.009	2116	0.005	7235	0.804	1853	0.025	5255	0.056	875	8.26e-08	-	-	890	8.19e-05	6737	0.174	3267	0.06	8503	0.101	3412	2.07e-05	1319	0.003	228	0.000966	3339.5	0.03
nuclear receptor subfamily 6, group A, member 1	NR6A1	-	-	4584	0.022	3951	0.038	-	-	3803	0.199	-	-	3380	0.021	-	-	5744	0.05	1746	0.011	1657	0.012	12747	0.349	-	-	11208	0.682	6474	0.318	4267.5	0.03
zinc finger protein 593	ZNF593	1021	0.028	2179	0.002	9596	0.33	3708	0.428	1634	0.017	8592	0.277	5804	0.267	7422	0.409	4838	0.027	12693	0.247	3744	0.082	5045	0.031	5148	0.000971	11653	0.726	4263	0.139	5045	0.031
homeobox D13	HOXD13	4635	0.524	5969	0.056	2447	0.009	3531	0.407	6591	0.578	11771	0.593	4465	0.096	12378	0.773	4802	0.027	9365	0.192	2020	0.019	5551	0.036	4317	0.00019	6022	0.183	-	-	5176.5	0.031
zinc finger protein 274	ZNF274	1640	0.073	5099	0.032	3548	0.029	6191	0.697	2399	0.054	6253	0.105	3740	0.039	8148	0.462	3705	0.011	5666	0.124	4359	0.119	2053	0.006	11153	0.26	5230	0.13	7015	0.382	5099	0.032
homeobox A2	HOXA2	-	-	16957	0.866	10010	0.361	-	-	4817	0.33	15193	0.915	4459	0.095	-	-	14375	0.73	18600	0.964	4405	0.123	5302	0.033	3685	4.02e-05	4309	0.08	-	-	5302	0.033
zinc finger protein, multitype 1	ZFPM1	-	-	3832	0.012	17749	0.986	-	-	-	-	12782	0.695	-	-	6096	0.316	3123	0.006	17482	0.851	-	-	5417	0.035	4939	0.00066	5267	0.133	-	-	5417	0.035
distal-less homeobox 6	DLX6	-	-	5150	0.033	340	7.34e-06	-	-	6021	0.503	7867	0.215	3233	0.016	7125	0.387	3141	0.006	10529	0.192	220	0.000105	4529	0.025	1420	6.46e-09	3593	0.049	-	-	4061	0.037
grainyhead-like 1 (Drosophila)	GRHL1	-	-	1026	9.55e-05	8362	0.244	-	-	-	-	950	0.000108	-	-	1456	0.054	7078	0.1	429	0.000628	-	-	2478	0.008	602	1.72e-12	3119	0.034	1436	0.023	1446	0.038
transcription factor Dp-2 (E2F dimerization partner 2)	TFDP2	4583	0.512	1071	0.00011	4242	0.047	1595	0.19	2053	0.034	3983	0.02	539	1.64e-10	9565	0.565	4189	0.017	697	0.002	3939	0.094	1489	0.003	3781	5.25e-05	-	-	3057	0.078	3419	0.039
SRY (sex determining region Y)-box 9	SOX9	2377	0.155	1476	0.000353	4353	0.05	6501	0.728	2369	0.053	3947	0.019	836	4.43e-08	191	0.006	3926	0.013	192	0.000108	3806	0.085	425	0.00013	173	1.21e-17	148	2.8e-06	2059	0.04	2059	0.04
MAX-like protein X	MLX	280	0.001	3530	0.009	2281	0.007	4107	0.473	5993	0.498	4757	0.04	7235	0.566	7223	0.395	1163	0.000176	14178	0.407	2017	0.019	1319	0.002	4815	0.000523	8933	0.444	5308	0.21	4757	0.04
small nuclear RNA activating complex, polypeptide 4, 190kDa	SNAPC4	4062	0.423	1451	0.000332	14984	0.819	4121	0.475	5055	0.364	12825	0.701	2961	0.009	12377	0.773	5427	0.041	12955	0.272	9663	0.794	17835	0.925	8992	0.074	3283	0.039	4454	0.151	5427	0.041
v-rel reticuloendotheliosis viral oncogene homolog B	RELB	1360	0.051	5536	0.043	905	0.000273	8433	0.957	196	7.53e-05	1181	0.000225	893	9.73e-08	1224	0.044	251	1.8e-06	653	0.001	321	0.000228	6344	0.047	1611	2.01e-08	1268	0.002	2744	0.065	1224	0.044
signal transducer and activator of transcription 4	STAT4	339	0.002	1358	0.000262	6779	0.151	5991	0.676	1016	0.004	4813	0.041	2255	0.001	7383	0.406	3197	0.006	3443	0.045	2447	0.03	16936	0.833	6261	0.005	1201	0.002	5544	0.229	3443	0.045
estrogen receptor 2 (ER beta)	ESR2	6741	0.858	7835	0.133	2625	0.011	3846	0.442	5814	0.473	4965	0.046	3270	0.017	8429	0.482	3035	0.005	8871	0.192	1446	0.009	3056	0.012	5070	0.000822	12086	0.765	4567	0.159	4965	0.046
NK2 transcription factor related, locus 5 (Drosophila)	NKX2-5	7115	0.902	3255	0.007	2506	0.01	7403	0.821	3934	0.217	4699	0.038	3894	0.048	9063	0.529	381	7.13e-06	3612	0.05	546	0.000826	8762	0.11	3023	7.36e-06	417	7.38e-05	5027	0.19	3894	0.048
