# Supplementary material for: The SOX11 transcription factor is a critical regulator of basal-like breast cancer growth, invasion, and basal-like gene expression
Source: Oncotarget. 2016 Feb 17;7(11):13106–21. doi: 10.18632/oncotarget.7437 (PMC4914345; doi:10.18632/oncotarget.7437)
Supplement: Supplementary file 3 [file oncotarget-07-13106-s003.xlsx]

## Sheet: Supp Table 2 -117 BLBC gene set
Supplementary Table 2. 117 Gene basal-like signature. Set of genes identified to be higher in BLBC vs. non-BLBC tumors with p<0.01 in all three datasets
Gene symbol	Description	Ensembl GeneID
ADSL	adenylosuccinate lyase	ENSG00000100357
AMD1	adenosylmethionine decarboxylase 1	ENSG00000123505
ANP32E	acidic (leucine-rich) nuclear phosphoprotein 32 family, member E::Acidic (leucine-rich) nuclear phosphoprotein 32 family, member E	ENSG00000143401
ATAD2	ATPase family, AAA domain containing 2	ENSG00000156802
BIRC5	Baculoviral IAP repeat-containing 5 (survivin)	ENSG00000089685
BTG3	BTG family, member 3	ENSG00000154640
CCNA2	cyclin A2	ENSG00000145386
CCT4	Chaperonin containing TCP1, subunit 4 (delta)	ENSG00000115484
CD47	CD47 molecule	ENSG00000196776
CDC25B	cell division cycle 25 homolog B (S. pombe)	ENSG00000101224
CDH3	Cadherin 3, type 1, P-cadherin (placental)	ENSG00000062038
CDK2AP1	CDK2-associated protein 1	ENSG00000111328
CEACAM1	carcinoembryonic antigen-related cell adhesion molecule 1 (biliary glycoprotein)	ENSG00000079385
CENPF	Centromere protein F, 350/400ka (mitosin)	ENSG00000117724
CKS2	CDC28 protein kinase regulatory subunit 2	ENSG00000123975
CRYAB	crystallin, alpha B	ENSG00000109846
CSDA	Cold shock domain protein A	ENSG00000060138
CSTB	Cystatin B (stefin B)	ENSG00000160213
DDX18	DEAD (Asp-Glu-Ala-Asp) box polypeptide 18	ENSG00000088205
DDX21	DEAD (Asp-Glu-Ala-Asp) box polypeptide 21	ENSG00000165732
DNMT1	DNA (cytosine-5-)-methyltransferase 1	ENSG00000130816
E2F3	E2F transcription factor 3	ENSG00000112242
ECHDC1	Enoyl Coenzyme A hydratase domain containing 1	ENSG00000093144
EED	embryonic ectoderm development	ENSG00000074266
EXT1	exostosin 1	ENSG00000182197
EZH2	Enhancer of zeste homolog 2 (Drosophila)	ENSG00000106462
FABP5	Fatty acid binding protein 5 (psoriasis-associated)	ENSG00000164687
FEN1	Flap structure-specific endonuclease 1	ENSG00000168496
FZD7	Frizzled homolog 7 (Drosophila)	ENSG00000155760
GARS	Glycyl-tRNA synthetase	ENSG00000106105
GART	Phosphoribosylglycinamide formyltransferase, phosphoribosylglycinamide synthetase, phosphoribosylaminoimidazole synthetase	ENSG00000159131
GBP1	guanylate binding protein 1, interferon-inducible, 67kDa	ENSG00000117228
GGH	Gamma-glutamyl hydrolase (conjugase, folylpolygammaglutamyl hydrolase)	ENSG00000137563
GMPS	guanine monphosphate synthetase	ENSG00000163655
GPSM2	G-protein signalling modulator 2 (AGS3-like, C. elegans)	ENSG00000121957
GSTP1	Glutathione S-transferase pi	ENSG00000084207
GTPBP4	GTP binding protein 4::GTP binding protein 4	ENSG00000107937
HIRA	HIR histone cell cycle regulation defective homolog A (S. cerevisiae)	ENSG00000100084
HMGN4	High mobility group nucleosomal binding domain 4::high mobility group nucleosomal binding domain 4	ENSG00000182952
HN1	Hematological and neurological expressed 1	ENSG00000189159
HTATIP2	HIV-1 Tat interactive protein 2, 30kDa	ENSG00000109854
ID4	Inhibitor of DNA binding 4, dominant negative helix-loop-helix protein	ENSG00000172201
IFRD1	Interferon-related developmental regulator 1	ENSG00000006652
IMPA2	Inositol(myo)-1(or 4)-monophosphatase 2	ENSG00000141401
ITGA6	Integrin, alpha 6	ENSG00000091409
ITM2C	integral membrane protein 2C	ENSG00000135916
IVNS1ABP	Influenza virus NS1A binding protein	ENSG00000116679
KIFC1	Kinesin family member C1	ENSG00000204197
KPNA2	Karyopherin alpha 2 (RAG cohort 1, importin alpha 1)	ENSG00000182481
LAD1	ladinin 1	ENSG00000159166
LMNB2	Lamin B2	ENSG00000176619
MCM3	MCM3 minichromosome maintenance deficient 3 (S. cerevisiae)	ENSG00000112118
MCM4	MCM4 minichromosome maintenance deficient 4 (S. cerevisiae)	ENSG00000104738
MCM5	minichromosome maintenance complex component 5	ENSG00000100297
MCM6	MCM6 minichromosome maintenance deficient 6 (MIS5 homolog, S. pombe) (S. cerevisiae)	ENSG00000076003
MFGE8	Milk fat globule-EGF factor 8 protein	ENSG00000140545
MLF1	Myeloid leukemia factor 1	ENSG00000178053
MPZL1	Myelin protein zero-like 1	ENSG00000197965
MSN	Moesin::moesin	ENSG00000147065
MYC	V-myc myelocytomatosis viral oncogene homolog (avian)	ENSG00000136997
NASP	nuclear autoantigenic sperm protein (histone-binding)	ENSG00000132780
NCK1	NCK adaptor protein 1	ENSG00000158092
NDRG1	N-myc downstream regulated gene 1	ENSG00000104419
NFIL3	nuclear factor, interleukin 3 regulated	ENSG00000165030
NUP160	Nucleoporin 160kDa	ENSG00000030066
NUP93	nucleoporin 93kDa	ENSG00000102900
ODC1	ornithine decarboxylase 1	ENSG00000115758
OXCT1	3-oxoacid CoA transferase 1	ENSG00000083720
PAPSS1	3'-phosphoadenosine 5'-phosphosulfate synthase 1	ENSG00000138801
PELI1	pellino homolog 1 (Drosophila)	ENSG00000197329
PFKP	Phosphofructokinase, platelet	ENSG00000067057
PFN1	profilin 1	ENSG00000108518
PLAUR	Plasminogen activator, urokinase receptor	ENSG00000011422
PLCG2	phospholipase C, gamma 2 (phosphatidylinositol-specific)	ENSG00000197943
PLSCR1	phospholipid scramblase 1	ENSG00000188313
PPP1CB	protein phosphatase 1, catalytic subunit, beta isozyme::Transcribed locus::Protein phosphatase 1, catalytic subunit, beta isozyme	ENSG00000213639
PRDX4	Peroxiredoxin 4	ENSG00000123131
PRKDC	Protein kinase, DNA-activated, catalytic polypeptide	ENSG00000121031
PRPSAP1	Phosphoribosyl pyrophosphate synthetase-associated protein 1	ENSG00000161542
PTTG1	Pituitary tumor-transforming 1	ENSG00000164611
RANBP1	RAN binding protein 1	ENSG00000099901
RFC4	Replication factor C (activator 1) 4, 37kDa	ENSG00000163918
RTCD1	RNA terminal phosphate cyclase domain 1	ENSG00000137996
S100A1	S100 calcium binding protein A1	ENSG00000160678
S100A10	S100 calcium binding protein A10 (annexin II ligand, calpactin I, light polypeptide (p11))	ENSG00000197747
SCARB1	Scavenger receptor class B, member 1	ENSG00000073060
SEMA4D	sema domain, immunoglobulin domain (Ig), transmembrane domain (TM) and short cytoplasmic domain, (semaphorin) 4D	ENSG00000187764
SLC26A2	Solute carrier family 26 (sulfate transporter), member 2	ENSG00000155850
SLC5A6	Solute carrier family 5 (sodium-dependent vitamin transporter), member 6	ENSG00000138074
SLC7A5	Solute carrier family 7 (cationic amino acid transporter, y+ system), member 5::solute carrier family 7 (amino acid transporter light chain, L system), member 5	ENSG00000103257
SLC9A6	solute carrier family 9 (sodium/hydrogen exchanger), member 6	ENSG00000198689
SLPI	Secretory leukocyte protease inhibitor (antileukoproteinase)	ENSG00000124107
SNRPD1	Small nuclear ribonucleoprotein D1 polypeptide 16kDa	ENSG00000167088
SOD2	superoxide dismutase 2, mitochondrial	ENSG00000112096
SRPK1	SRSF protein kinase 1::SRSF protein kinase 1	ENSG00000096063
SSR1	signal sequence receptor, alpha	ENSG00000124783
ST14	Suppression of tumorigenicity 14 (colon carcinoma, matriptase, epithin)	ENSG00000149418
STX6	Syntaxin 6	ENSG00000135823
SYNCRIP	synaptotagmin binding, cytoplasmic RNA interacting protein	ENSG00000135316
TAF11	TAF11 RNA polymerase II, TATA box binding protein (TBP)-associated factor, 28kDa::TAF11 RNA polymerase II, TATA box binding protein (TBP)-associated factor, 28kDa	ENSG00000064995
TAP1	transporter 1, ATP-binding cassette, sub-family B (MDR/TAP)	ENSG00000206297
TBRG4	Transforming growth factor beta regulator 4	ENSG00000136270
TNFAIP3	tumor necrosis factor, alpha-induced protein 3	ENSG00000118503
TP53BP2	Tumor protein p53 binding protein, 2::tumor protein p53 binding protein, 2	ENSG00000143514
TRIP13	Thyroid hormone receptor interactor 13	ENSG00000071539
TUBB	tubulin, beta::Tubulin, beta::Transcribed locus	ENSG00000196230
TYMS	Thymidylate synthetase	ENSG00000176890
UBA2	SUMO-1 activating enzyme subunit 2	ENSG00000126261
UBE2C	Ubiquitin-conjugating enzyme E2C	ENSG00000175063
UBE2E3	Ubiquitin-conjugating enzyme E2E 3 (UBC4/5 homolog, yeast)	ENSG00000170035
UCK2	Uridine-cytidine kinase 2	ENSG00000143179
USP1	Ubiquitin specific protease 1	ENSG00000162607
WWP2	WW domain containing E3 ubiquitin protein ligase 2::WW domain containing E3 ubiquitin protein ligase 2	ENSG00000198373
XPO1	Exportin 1 (CRM1 homolog, yeast)	ENSG00000082898
XPOT	Exportin, tRNA (nuclear export receptor for tRNAs)	ENSG00000184575
ZCCHC11	Zinc finger, CCHC domain containing 11	ENSG00000134744
ZNF146	Zinc finger protein 146	ENSG00000167635
