# Supplementary material for: The SOX11 transcription factor is a critical regulator of basal-like breast cancer growth, invasion, and basal-like gene expression
Source: Oncotarget. 2016 Feb 17;7(11):13106–21. doi: 10.18632/oncotarget.7437 (PMC4914345; doi:10.18632/oncotarget.7437)
Supplement: Supplementary file 4 [file oncotarget-07-13106-s004.xlsx]

## Sheet: Supp Table 3 - DNA motifs
Supplementary Table 3. Motif Frequency analysis - Full results
comparison of motif frequency in 117 blbc gene promoters vs 1500 promoters of genes which were not significantly higher expressed in same analysis.
comparing the region from -1kb through exon 1
Match cut-off was minimize the sum of both error rates
These are high quality vertebrate (V$) matrix
Name of Matrix	P-values	# exp promoters hit	# exp promoters	# random promoters hit	# random promoters	freq random	hits in ENSG00000115758 ODC1	hits in ENSG00000107937 GTPBP4	hits in ENSG00000206297 TAP1	hits in ENSG00000112096 SOD2	hits in ENSG00000189159 HN1	hits in ENSG00000182197 EXT1	hits in ENSG00000011422 PLAUR	hits in ENSG00000175063 UBE2C	hits in ENSG00000093144 ECHDC1	hits in ENSG00000138074 SLC5A6	hits in ENSG00000112118 MCM3	hits in ENSG00000135823 STX6	hits in ENSG00000182952 HMGN4	hits in ENSG00000130816 DNMT1	hits in ENSG00000196230 TUBB	hits in ENSG00000083720 OXCT1	hits in ENSG00000123505 AMD1	hits in ENSG00000109854 HTATIP2	hits in ENSG00000197943 PLCG2	hits in ENSG00000074266 EED	hits in ENSG00000060138 CSDA	hits in ENSG00000064995 TAF11	hits in ENSG00000168496 FEN1	hits in ENSG00000116679 IVNS1ABP	hits in ENSG00000134744 ZCCHC11	hits in ENSG00000143179 UCK2	hits in ENSG00000089685 BIRC5	hits in ENSG00000162607 USP1	hits in ENSG00000158092 NCK1	hits in ENSG00000126261 SAE2	hits in ENSG00000204197 KIFC1	hits in ENSG00000106462 EZH2	hits in ENSG00000136997 MYC	hits in ENSG00000103257 SLC7A5	hits in ENSG00000106105 GARS	hits in ENSG00000073060 SCARB1	hits in ENSG00000109846 CRYAB	hits in ENSG00000164611 PTTG2	hits in ENSG00000137563 GGH	hits in ENSG00000159166 LAD1	hits in ENSG00000137996 RTCD1	hits in ENSG00000101224 CDC25B	hits in ENSG00000197965 MPZL1
MYCMAX_B	2.2338e-06	75	117	648	1492	0.43	5	3	3	3	1	2	0	3	0	2	1	1	4	3	1	0	0	0	1	1	1	0	0	4	1	0	1	0	1	0	1	2	1	3	2	2	1	0	0	0	0	1	0
E2F_Q2	1.24219e-05	115	117	1323	1492	0.89	31	8	20	20	8	26	4	8	6	14	6	9	4	7	12	12	5	7	20	22	19	3	6	17	20	9	9	13	10	9	11	50	19	28	17	18	2	2	16	10	7	19	8
LEF1_Q2_01	2.01941e-05	64	117	544	1492	0.36	0	1	1	1	1	3	0	0	1	1	1	0	0	0	2	1	1	1	1	2	2	1	1	0	1	0	2	1	1	0	1	1	3	2	1	0	1	1	1	0	0	1	0
E2F1_Q3_01	3.10161e-05	98	117	1013	1492	0.68	8	1	1	6	1	7	0	0	2	3	2	2	1	0	2	2	2	1	3	7	3	1	2	2	3	3	2	1	7	2	2	9	4	5	3	3	0	0	2	3	0	4	2
E2F1_Q3	7.38595e-05	89	117	893	1492	0.6	2	1	1	1	0	2	1	1	1	3	3	2	1	1	0	3	2	1	1	2	1	2	1	4	4	1	0	2	1	1	1	7	3	2	1	2	0	0	2	1	1	4	0
ARNT_01	9.50376e-05	107	117	1181	1492	0.79	5	3	2	5	0	4	2	5	6	2	3	4	8	2	2	2	3	2	3	1	2	2	5	8	1	1	2	2	3	2	6	3	4	5	3	4	3	1	2	0	0	3	3
E2F_Q6	9.59847e-05	66	117	593	1492	0.4	1	1	1	0	0	1	0	0	1	1	2	0	1	1	0	2	0	0	0	1	0	2	1	0	2	1	0	2	1	0	1	2	2	2	1	2	0	0	2	1	1	2	0
E2F1_Q6	0.000125285	55	117	466	1492	0.31	1	0	1	0	0	1	0	0	1	1	2	0	0	1	0	1	0	0	0	1	0	1	1	0	2	1	0	1	0	0	0	1	1	1	1	1	0	0	1	1	1	2	0
E2F1DP2_01	0.000126054	87	117	874	1492	0.59	2	0	2	1	1	2	1	1	2	1	4	1	1	1	2	4	5	1	1	4	0	1	0	2	0	3	0	1	1	2	2	5	2	1	1	1	1	0	0	4	5	2	0
E2F1DP1RB_01	0.000137206	52	117	433	1492	0.29	1	0	0	0	0	1	0	0	1	1	2	0	0	1	0	1	0	0	0	1	0	1	0	0	0	1	0	1	0	0	1	1	1	0	1	1	0	0	1	1	1	2	0
TCF4_Q5	0.00013817	54	117	456	1492	0.31	0	1	1	1	2	3	0	0	1	1	1	0	0	1	2	1	1	1	0	2	1	1	1	0	1	0	1	0	0	0	1	0	2	3	1	0	0	1	1	1	0	0	0
AHRARNT_01	0.000147152	81	117	794	1492	0.53	4	4	2	1	0	1	0	1	1	1	1	1	2	1	1	1	0	0	1	1	0	1	1	1	0	1	1	0	1	1	2	1	2	3	2	1	0	0	3	0	1	2	1
AP2_Q6	0.000231852	116	117	1389	1492	0.93	26	10	22	24	4	24	4	11	2	12	4	11	4	3	2	6	3	6	6	5	16	7	7	9	16	12	12	3	4	5	6	20	16	20	7	14	6	1	11	10	6	20	5
E2F_Q4	0.000235276	46	117	374	1492	0.25	1	0	0	0	0	0	0	0	1	1	2	0	1	1	0	1	0	0	0	1	0	3	0	0	0	0	0	1	0	0	1	1	1	0	1	1	0	0	0	0	1	2	0
TBP_Q6	0.000245185	112	117	1291	1492	0.87	2	1	1	4	5	8	8	3	8	4	7	4	3	7	1	7	8	4	6	9	8	10	5	3	1	4	7	1	1	3	3	3	9	2	9	1	1	14	1	1	7	2	1
AHRHIF_Q6	0.000272765	98	117	1050	1492	0.7	6	6	2	1	0	2	2	2	3	0	1	2	4	4	1	3	2	3	3	2	0	1	2	3	1	1	4	1	2	1	3	4	3	3	2	4	1	0	6	1	0	2	0
GC_01	0.000358586	115	117	1365	1492	0.91	17	2	9	13	7	4	3	6	2	3	5	15	3	5	2	4	4	4	8	5	4	1	2	7	15	9	8	4	4	4	4	13	19	12	4	17	14	2	8	5	2	17	3
EGR3_01	0.000413517	95	117	1012	1492	0.68	8	0	2	2	0	6	1	2	1	0	0	2	1	5	0	1	4	3	2	3	4	0	2	3	6	5	1	2	2	2	2	10	3	8	2	1	0	1	4	2	0	4	3
AP2_Q6_01	0.000536686	116	117	1399	1492	0.94	22	10	16	18	4	19	5	5	2	11	1	7	7	5	7	9	5	7	10	8	8	5	10	2	11	5	5	5	4	8	6	10	9	18	4	18	4	2	6	9	12	18	5
E2F4DP1_01	0.000556974	55	117	491	1492	0.33	1	0	0	0	1	1	0	0	1	1	2	0	0	1	0	2	0	0	0	1	0	1	0	0	0	1	0	1	1	0	1	1	1	0	1	1	0	0	1	1	2	2	0
ETF_Q6	0.000911933	105	117	1184	1492	0.79	15	0	2	7	3	11	2	3	0	1	2	2	1	4	1	2	3	4	6	8	13	0	2	6	8	7	5	2	7	7	1	16	2	4	6	9	4	2	8	1	1	4	7
E2F_Q6_01	0.00106186	30	117	226	1492	0.15	0	0	1	0	0	1	0	0	0	1	1	0	0	1	0	1	0	0	0	0	0	0	0	0	0	0	0	0	0	0	1	2	1	0	1	0	0	0	1	1	0	2	0
E2F_Q4_01	0.00115838	27	117	197	1492	0.13	0	0	0	0	0	0	0	0	0	1	1	0	0	1	0	1	0	0	0	0	0	0	0	0	0	0	0	0	0	0	0	2	1	0	1	1	0	0	1	0	0	2	0
E2F_02	0.0013797	39	117	325	1492	0.22	0	0	0	0	1	0	0	0	0	1	2	0	0	1	0	1	0	0	0	1	0	1	0	0	0	0	0	0	1	0	1	1	1	0	1	1	0	0	0	0	2	2	0
E2F1_Q6_01	0.00142593	69	117	681	1492	0.46	1	1	2	0	0	2	0	0	1	1	3	0	1	2	0	0	1	1	0	2	0	1	1	3	3	1	0	1	0	0	1	4	1	1	1	0	0	0	1	0	1	2	0
E2F_Q3_01	0.00148843	31	117	241	1492	0.16	0	0	0	0	0	0	0	0	0	1	1	0	0	1	0	1	0	0	0	0	0	0	0	1	0	0	0	0	0	0	0	2	1	0	1	1	0	0	1	0	0	2	0
E2F1DP1_01	0.00227943	49	117	447	1492	0.3	1	0	0	0	0	1	1	0	1	1	3	1	0	1	0	0	1	1	0	2	0	1	0	2	0	0	0	1	0	0	0	4	1	0	1	0	0	0	0	0	1	0	0
E2F_Q3	0.00257611	68	117	681	1492	0.46	1	1	3	1	0	1	1	0	2	1	1	0	1	1	0	2	0	0	0	0	1	1	1	0	2	1	0	2	1	0	3	3	2	2	2	2	0	0	2	2	0	2	0
TAXCREB_01	0.00270154	105	117	1204	1492	0.81	3	4	3	1	0	5	2	2	1	4	1	2	3	4	0	4	3	1	3	4	1	2	3	2	1	3	1	2	1	4	0	3	1	7	3	4	1	1	1	1	1	5	2
SOX_Q6	0.00288219	109	117	1273	1492	0.85	2	1	5	1	6	10	4	2	3	1	4	2	2	3	3	2	2	1	6	1	4	5	8	0	1	1	2	4	3	2	1	2	5	2	0	0	4	4	1	3	3	2	2
SP1_Q2_01	0.00288219	109	117	1273	1492	0.85	14	1	8	14	8	4	1	4	0	1	2	14	1	4	2	3	1	2	2	5	3	1	1	6	15	7	6	2	2	2	3	11	17	11	3	11	12	1	8	5	1	15	1
E2F1_Q4_01	0.00318322	30	117	242	1492	0.16	0	0	0	0	0	0	0	0	0	1	1	0	0	1	0	1	0	0	0	0	0	0	0	0	0	0	0	0	0	0	0	2	1	0	1	1	0	0	1	1	0	2	0
SP1_Q6	0.00348498	107	117	1242	1492	0.83	13	2	7	12	5	3	1	6	0	1	1	10	2	3	1	3	2	2	5	4	3	1	0	7	11	8	6	3	3	2	3	12	10	12	3	12	9	2	8	3	1	12	2
MINI19_B	0.00348542	108	117	1259	1492	0.84	7	2	6	3	1	7	0	0	0	2	2	3	1	1	1	4	5	2	2	4	3	2	2	1	1	0	4	1	2	1	2	3	4	3	0	5	4	0	2	4	1	7	7
E2F4DP2_01	0.0036483	61	117	601	1492	0.4	2	0	0	0	0	2	1	0	2	1	4	1	0	1	0	1	2	1	0	2	0	1	0	2	0	1	0	1	0	0	1	4	1	0	1	0	0	0	0	1	1	2	0
SP1_Q6_01	0.00388268	110	117	1296	1492	0.87	15	2	9	14	7	4	1	6	0	2	2	13	2	5	2	4	3	2	4	5	4	1	1	7	14	7	6	3	2	2	3	11	15	13	5	13	12	1	8	4	1	16	2
E2F_03	0.00401237	51	117	482	1492	0.32	1	0	1	0	0	1	0	0	1	1	1	0	1	2	0	2	0	0	0	0	1	1	0	0	1	1	0	1	0	0	2	2	2	0	1	1	0	0	1	1	0	2	0
AIRE_02	0.00475352	82	117	879	1492	0.59	1	1	1	0	2	3	3	1	2	0	2	1	1	0	2	1	1	2	2	0	3	1	1	1	0	2	2	0	1	9	1	1	1	0	2	1	1	1	1	0	4	6	2
SP1_Q4_01	0.00509473	108	117	1266	1492	0.85	14	2	7	13	6	3	1	6	0	1	1	11	1	3	2	3	2	2	4	4	3	1	1	7	14	8	5	2	2	2	3	11	13	12	3	11	11	1	8	4	1	12	1
CHCH_01	0.00591899	116	117	1428	1492	0.96	36	18	35	26	4	36	11	12	6	20	9	18	13	8	5	12	10	13	24	14	24	10	10	18	21	19	18	11	9	16	15	46	27	40	14	27	7	1	22	21	12	24	14
WT1_Q6	0.00684043	110	117	1306	1492	0.88	13	3	4	13	5	6	1	5	1	0	4	13	1	5	2	1	3	4	2	8	3	2	0	7	15	6	5	3	2	5	3	7	17	10	5	8	12	1	4	3	1	19	3
MEF3_B	0.00821459	3	117	10	1492	0.01	0	0	0	0	0	0	0	0	0	0	0	0	0	0	0	0	0	0	0	0	0	0	0	0	0	0	0	0	0	0	0	0	1	0	0	0	0	0	0	0	0	0	0
LEF1TCF1_Q4	0.00833127	97	117	1104	1492	0.74	2	2	3	2	3	5	2	1	4	1	3	1	0	2	3	4	1	1	4	2	3	4	3	1	1	0	2	2	3	0	3	1	4	3	1	0	1	3	2	2	2	2	1
AR_02	0.00929928	91	117	1020	1492	0.68	0	3	2	2	1	1	0	3	1	1	0	0	0	1	1	0	2	0	0	0	1	2	3	1	0	1	3	2	1	1	0	3	2	4	0	1	1	1	1	0	2	1	2
DTYPEPA_B	0.0120375	2	117	6	1492	0	0	0	0	0	0	0	0	0	0	0	0	0	0	0	0	0	0	0	0	0	0	0	0	0	0	0	0	0	0	0	0	0	0	0	0	0	0	0	0	0	0	0	0
MYCMAX_01	0.012474	34	117	310	1492	0.21	2	0	0	0	0	0	0	2	0	0	0	2	2	2	0	0	0	2	2	0	0	0	2	4	0	0	0	0	0	0	2	0	0	2	0	0	0	0	0	0	0	0	0
EGR1_01	0.0138023	77	117	839	1492	0.56	3	0	1	1	0	4	1	2	0	0	0	1	0	5	0	0	2	0	1	2	4	0	1	2	5	2	1	0	2	3	0	3	2	5	2	1	1	1	1	2	0	4	1
MRF2_01	0.0143693	97	117	1117	1492	0.75	1	0	0	2	3	4	3	0	5	1	0	1	1	2	2	3	3	1	1	4	1	0	2	1	0	2	1	2	1	3	2	0	5	1	1	2	0	5	2	1	6	1	2
HIC1_02	0.0152401	106	117	1255	1492	0.84	3	4	12	8	0	2	4	3	1	1	1	5	3	6	1	4	1	1	7	0	5	1	4	2	3	3	8	3	2	3	0	3	7	8	2	6	3	0	3	2	4	6	1
HFH3_01	0.015577	95	117	1090	1492	0.73	0	1	1	1	2	3	8	4	6	2	1	0	0	7	2	1	1	1	4	5	4	2	5	2	0	1	6	1	4	9	1	1	2	1	3	0	1	7	0	0	2	4	0
FAC1_01	0.0161197	109	117	1305	1492	0.87	3	1	1	5	3	7	31	6	4	2	6	0	4	10	5	2	9	2	1	6	4	5	8	4	1	2	4	3	10	13	4	2	13	3	4	0	2	4	3	2	9	9	6
HNF3ALPHA_Q6	0.0167396	107	117	1273	1492	0.85	1	1	1	2	4	8	13	4	6	2	3	1	2	9	3	2	5	4	7	9	5	6	6	2	1	2	5	3	5	9	0	2	7	1	4	1	2	10	0	3	6	6	0
CREB_Q4_01	0.0172212	80	117	885	1492	0.59	2	2	2	0	0	1	1	0	2	2	3	0	1	0	1	2	2	0	0	4	1	2	3	2	0	2	0	1	2	0	2	0	0	4	2	0	1	1	1	0	1	2	0
CREB_02	0.0185778	76	117	834	1492	0.56	2	2	2	0	0	1	0	0	1	2	3	0	1	0	1	2	2	0	0	4	0	0	3	2	0	2	0	1	2	0	2	0	0	4	2	0	0	1	1	0	2	2	0
CREB_Q3	0.0188989	81	117	901	1492	0.6	2	2	2	0	0	1	1	0	1	2	3	0	1	0	1	2	2	0	0	5	0	1	3	2	0	2	0	1	2	0	2	0	0	4	2	0	0	1	1	0	2	2	0
CLOX_01	0.0192697	82	117	915	1492	0.61	0	0	0	1	2	3	1	1	2	2	5	2	1	1	6	0	2	0	1	3	0	1	1	1	0	2	1	3	0	2	4	0	4	1	1	0	0	2	3	3	4	2	2
LBP1_Q6	0.0211654	107	117	1278	1492	0.86	4	5	7	6	4	7	7	2	3	3	4	4	3	0	2	3	10	4	2	4	5	1	1	1	6	7	1	1	2	3	0	3	9	3	5	2	7	0	2	1	0	12	2
ACAAT_B	0.0215158	11	117	79	1492	0.05	0	0	0	1	0	0	0	1	0	0	0	0	0	0	0	0	0	0	0	1	0	0	0	0	0	0	0	0	0	0	0	1	0	0	0	0	0	1	0	0	0	1	0
GATA3_01	0.021561	88	117	1000	1492	0.67	0	0	3	0	1	2	1	1	4	1	2	1	1	2	1	0	2	0	0	2	0	2	2	3	0	2	1	0	3	0	1	1	3	1	3	2	2	2	2	0	3	0	1
LHX3_01	0.0219636	10	117	70	1492	0.05	0	0	0	0	0	0	0	0	0	0	0	0	0	0	0	0	0	0	0	0	0	0	0	0	0	0	0	0	0	0	0	0	0	0	0	0	0	0	0	0	0	0	0
CDXA_02	0.0220989	108	117	1295	1492	0.87	1	3	1	3	11	11	7	6	3	4	13	9	3	2	4	14	12	8	4	17	9	7	4	6	2	9	6	3	0	3	6	1	20	5	13	2	3	18	4	2	17	2	2
CEBP_C	0.0221683	114	117	1400	1492	0.94	2	6	4	3	3	12	6	1	1	5	3	4	7	1	9	5	6	2	4	7	3	4	3	3	2	5	2	3	0	6	1	2	8	2	6	1	2	3	7	1	3	6	7
HIC1_03	0.0231641	88	117	1002	1492	0.67	2	1	4	3	1	3	1	1	0	1	0	1	1	3	0	2	0	3	3	2	2	0	2	0	2	2	5	2	2	2	1	1	4	2	0	5	2	0	2	3	1	3	1
HNF1_Q6	0.0232441	37	117	358	1492	0.24	1	0	0	0	1	2	0	1	0	1	1	1	0	0	0	0	0	0	1	1	0	0	0	0	0	0	0	1	0	0	0	1	0	0	1	0	0	1	0	1	2	0	0
MAZR_01	0.0234821	54	117	561	1492	0.38	1	0	0	6	2	1	0	0	0	1	0	6	0	2	0	0	0	0	1	2	0	0	0	0	4	0	0	0	0	0	0	2	4	0	0	6	3	0	0	0	0	5	0
HNF3B_01	0.0260428	90	117	1033	1492	0.69	0	0	2	0	3	5	9	1	2	1	1	1	1	4	4	2	2	2	4	2	1	1	4	2	0	2	7	0	1	8	0	1	1	1	1	0	0	5	1	1	1	6	1
R_01	0.0276875	11	117	82	1492	0.05	0	0	0	1	0	1	0	0	0	0	0	0	0	0	0	0	0	0	0	0	0	0	0	0	0	0	0	0	0	0	0	1	0	0	0	0	0	0	0	0	0	0	0
NGFIC_01	0.0279511	97	117	1134	1492	0.76	7	3	0	2	0	8	3	1	2	0	1	3	2	7	0	1	3	3	1	3	4	0	2	3	6	5	2	0	3	2	2	8	5	8	1	1	3	1	3	2	1	6	7
CDC5_01	0.0298118	33	117	318	1492	0.21	0	1	0	1	0	1	1	0	1	0	1	0	0	0	0	2	1	1	0	0	1	2	0	0	0	1	0	1	0	0	1	0	0	0	0	0	0	5	1	0	0	0	0
CREBATF_Q6	0.0312032	82	117	929	1492	0.62	2	2	2	0	0	1	1	0	2	2	3	0	1	0	1	2	2	0	0	5	0	2	3	2	0	2	0	1	2	0	2	0	0	4	2	0	1	1	1	0	2	2	0
E2F_01	0.0333078	70	117	773	1492	0.52	0	0	4	0	0	5	0	1	1	2	3	0	0	2	3	1	3	1	0	2	0	1	0	3	1	0	0	1	1	2	2	1	3	0	2	1	1	1	2	0	3	1	1
USF_Q6	0.0350608	77	117	866	1492	0.58	4	1	3	2	0	1	0	3	2	2	1	2	4	2	0	0	0	0	3	0	0	1	3	5	1	0	1	0	1	1	4	1	3	2	2	3	2	0	1	0	0	2	1
NKX61_01	0.0358027	8	117	57	1492	0.04	0	0	0	0	0	0	1	0	0	0	0	0	0	0	0	0	0	0	0	0	0	1	0	0	0	0	1	0	0	0	0	0	0	0	0	0	0	0	0	0	0	1	0
TATA_01	0.0375106	97	117	1142	1492	0.77	0	3	0	2	4	4	4	2	4	3	10	3	3	5	1	4	9	3	4	3	6	6	3	2	0	1	4	1	0	1	3	1	8	1	5	1	3	7	4	0	2	3	0
EVI1_03	0.037825	3	117	16	1492	0.01	0	0	0	0	0	0	0	0	1	0	0	0	0	0	0	0	0	0	0	0	0	0	0	0	0	1	0	0	0	0	0	0	0	0	0	0	0	0	0	0	0	0	0
E2F1_Q4	0.0388216	61	117	663	1492	0.44	0	2	1	1	0	0	0	0	0	1	1	0	1	1	0	2	2	0	0	1	0	0	2	0	4	0	0	1	1	0	0	4	2	2	1	2	0	0	2	1	0	2	0
XFD3_01	0.0392572	96	117	1129	1492	0.76	2	3	1	3	2	4	3	2	4	1	4	1	1	2	3	6	2	2	2	4	3	4	3	0	0	2	0	1	1	3	1	0	5	0	3	1	1	3	0	1	3	0	1
AP2GAMMA_01	0.0395612	115	117	1429	1492	0.96	31	12	28	23	6	22	5	7	5	13	3	11	12	5	9	13	7	10	10	7	13	5	13	4	14	8	9	5	7	8	8	14	14	26	10	23	10	2	10	14	13	24	5
HMX1_01	0.0398114	1	117	4	1492	0	0	0	0	0	0	0	0	0	0	0	0	0	1	0	0	0	0	0	0	0	0	0	0	0	0	0	0	0	0	0	0	0	0	0	0	0	0	0	0	0	0	0	0
HNF1_01	0.0400691	52	117	552	1492	0.37	1	1	0	0	2	1	0	1	0	1	3	1	0	0	1	2	0	2	0	3	1	2	0	1	0	1	0	1	0	1	0	1	1	0	1	0	0	1	0	0	2	1	0
KROX_Q6	0.040927	91	117	1060	1492	0.71	9	0	1	5	3	3	2	2	1	0	0	4	0	1	1	0	0	2	2	3	4	0	0	4	6	1	1	0	3	4	1	5	3	7	1	4	2	1	5	4	0	8	0
MUSCLE_INI_B	0.0412672	114	117	1410	1492	0.95	8	5	14	6	4	8	2	0	2	3	3	4	3	8	3	4	8	5	4	3	7	0	3	6	8	0	5	3	4	4	8	6	7	5	6	8	11	2	4	7	5	14	6
CRX_Q4	0.0414034	88	117	1019	1492	0.68	0	1	0	4	1	1	2	1	1	1	2	1	1	3	0	1	3	1	0	3	1	3	1	2	0	3	3	4	2	2	3	1	3	1	2	1	1	2	0	1	0	3	0
PEA3_Q6	0.0416046	116	117	1452	1492	0.97	3	6	4	1	6	8	6	1	4	2	8	4	4	4	2	4	2	5	4	7	2	5	7	12	4	7	1	4	2	4	4	3	9	7	4	2	5	2	2	5	5	9	4
PPARA_02	0.0416046	116	117	1452	1492	0.97	3	7	14	7	5	14	6	3	4	3	3	6	3	8	1	5	7	7	3	5	15	2	9	9	6	4	8	4	2	7	6	4	13	13	6	6	7	1	3	4	2	18	4
NKX25_Q5	0.0430846	42	117	433	1492	0.29	0	0	1	0	0	0	0	0	0	0	1	0	0	1	1	1	0	0	1	0	0	2	1	1	0	0	1	0	0	1	1	0	1	0	0	0	0	0	0	0	1	1	0
SP1_01	0.0439621	110	117	1342	1492	0.9	12	1	8	5	3	2	1	4	1	4	2	7	5	1	3	4	2	3	7	4	1	0	1	7	6	4	4	5	6	5	3	10	7	9	3	11	5	2	4	5	3	12	4
CDPCR3_01	0.0453028	115	117	1431	1492	0.96	1	4	5	4	7	4	2	7	6	3	4	2	5	3	5	6	13	6	1	4	6	3	5	2	1	3	1	3	4	3	3	4	6	4	7	4	3	12	4	2	7	3	2
AP2ALPHA_02	0.0458817	108	117	1311	1492	0.88	17	6	12	15	5	11	2	4	2	9	0	2	5	2	4	4	3	5	7	6	7	3	9	0	5	4	3	3	2	5	3	5	5	12	6	13	4	1	6	7	10	9	3
HNF3_Q6	0.0461354	103	117	1235	1492	0.83	1	1	1	1	3	6	11	4	6	2	3	1	2	8	4	2	3	2	7	7	5	5	6	2	1	1	7	1	4	9	1	2	5	1	1	0	2	8	0	2	3	4	0
FREAC7_01	0.0461738	100	117	1191	1492	0.8	1	1	1	4	5	8	10	3	7	3	4	1	1	5	1	3	4	1	5	7	6	4	4	2	0	2	5	2	2	7	2	0	5	1	6	0	1	12	0	2	3	3	0
OCT1_03	0.0474305	111	117	1360	1492	0.91	1	3	3	5	7	8	4	6	4	6	9	7	2	4	4	11	8	3	3	10	8	9	5	4	1	8	5	8	3	3	5	4	12	5	7	1	1	15	0	1	15	6	3
STAT1_01	0.0491604	60	117	658	1492	0.44	0	4	1	2	2	1	2	0	2	2	0	0	2	0	0	2	1	0	0	3	0	0	0	4	0	0	0	0	0	0	0	0	1	0	2	1	0	2	2	2	1	2	0
NKX3A_01	0.0494115	21	117	195	1492	0.13	0	0	0	1	0	0	0	1	0	0	0	1	0	0	1	0	0	0	1	2	0	0	0	0	0	0	0	0	0	0	0	0	1	0	0	0	0	0	0	0	0	1	0
NFY_Q6_01	0.0494156	43	117	449	1492	0.3	0	1	0	0	1	1	0	3	0	0	1	1	1	0	1	0	0	1	0	0	0	0	1	0	0	0	0	2	0	0	2	1	0	0	0	0	0	0	0	0	0	0	1
CACBINDINGPROTEIN_Q6	0.0517491	92	117	1081	1492	0.72	2	2	5	3	2	1	2	2	1	1	2	3	2	0	1	1	2	1	3	1	1	1	1	2	7	3	2	0	1	1	0	2	8	3	1	1	10	0	2	2	0	7	1
HSF1_Q6	0.0539309	3	117	18	1492	0.01	0	0	0	0	0	0	0	0	0	0	0	0	0	0	0	0	0	0	0	0	0	0	0	0	0	0	0	0	0	0	0	0	0	0	0	0	1	0	0	0	0	0	0
WHN_B	0.0540901	46	117	488	1492	0.33	0	0	0	0	1	0	0	1	0	0	0	2	0	0	1	2	1	0	0	0	0	0	0	0	0	0	1	1	0	0	1	1	2	0	1	1	0	1	1	1	0	1	2
MYCMAX_03	0.0595425	15	117	134	1492	0.09	2	0	0	0	0	0	0	0	0	0	0	0	2	2	0	0	0	0	2	0	0	0	2	0	0	0	0	0	0	0	0	0	0	0	0	0	0	0	0	0	0	0	0
FOXJ2_01	0.0607497	77	117	884	1492	0.59	0	0	1	1	3	3	6	3	5	1	1	0	0	4	2	0	2	1	4	3	2	0	3	0	0	1	4	1	2	7	0	0	4	1	1	0	1	5	0	0	2	4	0
FREAC4_01	0.061468	102	117	1228	1492	0.82	2	1	1	2	3	4	4	1	6	1	3	0	2	1	1	0	4	1	2	4	3	2	5	3	1	3	1	1	2	6	2	1	4	1	3	1	2	1	1	2	7	2	0
USF2_Q6	0.0625175	34	117	349	1492	0.23	2	0	0	0	0	0	0	2	0	0	0	2	2	2	0	0	0	2	2	0	0	0	2	4	0	0	0	0	0	0	2	0	0	2	0	0	0	0	0	0	0	0	0
MAX_01	0.0634402	32	117	326	1492	0.22	2	0	0	0	0	0	0	2	0	0	0	2	2	2	0	0	0	2	2	0	0	0	2	4	0	0	0	0	0	0	2	0	0	2	0	0	0	0	0	0	0	0	0
AHRARNT_02	0.0651051	83	117	966	1492	0.65	3	3	2	3	0	1	0	1	1	1	1	3	1	0	1	2	0	0	1	1	1	0	1	0	1	1	2	3	2	0	3	3	2	5	4	1	1	0	2	1	1	1	2
PAX3_01	0.0665552	114	117	1418	1492	0.95	4	1	2	3	4	6	3	6	4	8	4	6	4	4	2	4	3	3	6	8	1	4	5	5	1	1	3	3	4	2	5	4	4	9	6	4	5	1	2	2	4	5	2
GRE_C	0.0674028	116	117	1458	1492	0.98	2	4	7	5	7	14	1	2	5	8	1	5	3	3	2	3	5	1	1	3	4	5	6	4	4	5	8	5	5	3	1	2	5	3	3	4	6	4	5	3	3	0	3
EGR2_01	0.0684154	112	117	1384	1492	0.93	10	8	6	3	1	6	5	4	6	1	1	4	3	8	2	7	9	8	2	5	6	0	3	7	13	4	6	1	5	4	3	9	8	14	2	5	5	1	6	5	2	13	5
MZF1_01	0.0684154	112	117	1384	1492	0.93	6	2	6	3	5	9	3	2	5	4	4	3	2	4	6	5	6	3	5	4	4	4	6	4	12	1	2	1	4	2	4	5	14	8	5	7	5	1	2	5	2	6	7
TEL2_Q6	0.0688333	113	117	1401	1492	0.94	3	5	4	1	2	7	4	2	2	2	4	3	7	2	4	1	3	1	3	7	1	2	3	7	1	2	4	3	1	3	2	4	6	2	2	1	3	1	1	2	6	3	1
LMO2COM_02	0.0700942	36	117	376	1492	0.25	0	0	1	0	0	1	1	0	0	1	1	0	0	0	0	0	0	0	0	0	0	0	1	0	0	0	0	0	0	0	0	0	2	1	2	0	0	0	1	0	0	0	1
CREB_Q2_01	0.072337	81	117	943	1492	0.63	2	2	2	0	0	1	1	0	2	2	3	0	1	0	1	2	2	0	0	4	0	2	3	2	0	2	0	2	2	0	2	0	0	4	2	0	1	1	1	0	2	2	0
NFY_01	0.072558	61	117	684	1492	0.46	0	1	0	1	3	4	0	3	0	0	3	1	1	1	1	0	1	1	0	2	1	0	1	0	0	0	0	4	1	0	2	4	0	0	0	0	0	2	0	0	0	1	2
HNF1_Q6_01	0.0733408	55	117	609	1492	0.41	1	1	0	3	2	2	2	1	1	1	2	1	0	3	2	1	0	0	2	1	1	0	0	0	0	0	0	0	0	2	1	1	2	0	1	0	0	2	0	1	1	0	0
NMYC_01	0.0760671	33	117	343	1492	0.23	2	0	0	0	0	0	0	2	0	0	0	1	2	2	0	0	0	1	2	0	0	0	1	3	0	0	0	0	0	0	2	0	0	1	0	0	0	0	0	0	0	0	0
GFI1_01	0.082156	67	117	765	1492	0.51	0	0	1	0	2	4	1	2	1	1	4	1	0	3	2	0	0	2	0	1	1	1	4	3	3	0	2	1	0	0	1	1	2	0	3	0	0	1	0	2	0	1	3
POLY_C	0.0831037	2	117	13	1492	0.01	0	0	0	0	0	0	0	0	0	0	0	0	0	0	0	0	0	0	0	0	1	0	0	0	0	0	0	0	0	0	0	0	0	0	0	0	0	0	0	0	0	0	0
PR_02	0.0842089	6	117	48	1492	0.03	0	0	0	0	0	0	0	0	0	0	0	0	0	0	0	0	0	0	0	0	0	0	0	0	0	1	1	1	0	0	0	0	0	0	0	0	0	0	0	0	0	0	0
HEN1_02	0.0852243	10	117	88	1492	0.06	0	1	0	0	0	0	0	0	0	0	0	0	1	0	0	0	0	0	1	0	0	0	0	0	0	0	0	0	0	0	0	0	0	1	0	0	0	0	0	0	0	0	0
CBF_01	0.0888272	100	117	1210	1492	0.81	2	3	6	2	2	3	0	1	3	2	1	1	1	0	1	2	4	0	0	2	6	3	1	2	2	3	1	3	3	2	2	2	8	3	0	2	1	1	2	2	3	5	2
AR_03	0.0888568	79	117	924	1492	0.62	0	2	3	3	2	2	0	4	0	2	0	0	0	1	0	0	1	0	0	0	1	1	3	1	0	1	3	1	1	0	1	3	1	3	0	1	1	1	1	0	2	0	2
IRF7_01	0.0898094	64	117	730	1492	0.49	1	0	3	0	1	2	1	0	3	1	0	0	0	0	2	0	1	1	0	0	0	1	1	2	0	1	0	1	0	1	2	1	1	0	1	1	0	0	2	0	0	0	2
STAT5A_02	0.0906886	110	117	1358	1492	0.91	2	4	7	1	2	12	1	2	5	5	3	1	5	1	6	9	5	2	1	11	2	6	7	3	3	6	5	2	2	2	2	5	11	0	3	1	4	5	3	3	3	5	3
ATF_01	0.0917029	105	117	1283	1492	0.86	4	3	3	1	0	5	3	2	5	2	5	1	2	0	2	4	3	0	0	7	2	4	5	4	0	3	1	3	2	0	7	1	0	4	2	3	3	2	2	1	3	2	2
GFI1_Q6	0.0923585	52	117	580	1492	0.39	0	0	1	0	1	1	0	1	1	2	2	1	0	1	1	2	0	1	0	1	0	0	2	3	2	1	1	0	0	0	1	0	3	0	1	0	1	1	0	0	0	0	0
IPF1_Q4	0.0932275	102	117	1240	1492	0.83	1	3	3	0	4	5	2	3	1	3	4	2	1	2	1	4	5	2	1	5	5	2	1	4	0	7	2	2	2	0	4	1	12	4	6	1	3	6	0	0	6	2	2
CETS1P54_02	0.0943213	113	117	1407	1492	0.94	7	5	3	0	5	7	2	2	10	4	5	2	9	1	2	3	4	2	3	5	2	6	6	7	1	2	0	2	1	5	3	0	5	2	3	1	1	2	2	3	3	4	4
BARBIE_01	0.0943754	43	117	470	1492	0.32	1	0	1	0	0	0	1	0	0	0	0	1	0	0	1	1	0	0	0	3	0	0	0	0	0	2	0	0	1	0	1	0	1	0	0	0	1	0	1	1	0	1	1
MTATA_B	0.0946609	110	117	1359	1492	0.91	2	4	1	1	10	10	4	4	13	6	14	7	6	5	3	7	17	2	2	6	14	9	6	6	3	6	4	3	1	2	4	1	14	5	10	3	4	18	7	2	8	8	4
TATA_C	0.0961004	106	117	1299	1492	0.87	0	2	0	2	5	4	8	4	12	2	11	6	3	8	2	6	9	2	4	4	5	9	2	0	2	4	5	2	1	3	3	2	10	1	10	2	2	11	2	0	3	3	3
HIF1_Q3	0.0974257	31	117	327	1492	0.22	0	0	0	1	0	1	1	0	0	0	1	0	0	0	0	1	1	2	0	0	0	0	0	2	0	0	0	1	0	0	0	0	0	2	1	0	1	1	0	0	0	0	0
FOX_Q2	0.0988784	48	117	533	1492	0.36	0	0	1	2	1	1	4	1	2	1	1	0	0	3	0	0	1	0	4	1	1	0	2	0	0	0	5	0	1	6	0	0	1	0	0	0	0	2	0	0	0	1	0
ETS2_B	0.100608	116	117	1463	1492	0.98	3	2	7	5	11	13	6	3	6	5	2	5	7	1	4	5	2	4	4	9	4	9	3	7	3	6	2	5	2	3	5	1	7	5	6	3	5	2	4	6	5	6	5
AP3_Q6	0.1017	88	117	1049	1492	0.7	2	1	1	1	2	4	2	1	1	2	4	1	0	2	3	1	3	2	0	1	1	2	3	1	1	1	2	1	1	0	3	0	3	1	1	0	0	4	1	1	4	2	2
ARNT_02	0.102035	105	117	1286	1492	0.86	4	4	8	4	0	6	4	8	10	4	4	12	8	8	0	6	2	4	6	2	0	4	4	14	2	0	2	4	8	6	8	0	2	2	8	4	4	2	2	2	0	8	6
FOXO4_02	0.102963	81	117	956	1492	0.64	0	1	0	2	1	3	5	1	5	1	2	0	0	2	1	0	1	1	0	1	2	2	2	0	0	0	0	2	2	6	1	1	4	0	1	0	0	2	0	0	2	3	0
ATF1_Q6	0.10791	74	117	866	1492	0.58	1	1	1	0	1	4	2	0	1	0	0	3	0	1	2	2	1	1	2	2	1	1	1	1	0	1	0	0	5	0	4	0	1	1	1	2	1	1	2	0	1	0	1
MZF1_02	0.108566	109	117	1347	1492	0.9	4	4	4	1	4	7	1	2	4	4	5	3	4	5	4	4	1	1	3	3	2	6	5	8	13	5	3	1	2	0	2	2	11	4	2	9	5	1	2	0	0	5	4
SRF_Q4	0.115218	6	117	52	1492	0.03	0	0	0	0	0	0	0	0	0	0	0	0	0	0	0	0	0	0	0	0	1	0	0	0	0	0	0	0	0	0	1	0	0	0	1	0	0	0	0	0	0	0	0
ATF6_01	0.115593	113	117	1411	1492	0.95	3	3	3	1	0	9	5	3	3	4	5	2	3	2	2	6	3	2	1	6	1	5	7	4	0	1	1	2	5	3	7	0	2	4	3	1	6	2	3	2	6	3	3
CDP_02	0.117027	81	117	961	1492	0.64	0	0	0	2	2	4	2	1	3	1	5	2	1	1	7	1	3	0	1	3	0	2	2	1	0	2	1	3	0	2	4	0	4	1	2	0	0	2	4	3	3	2	2
HNF4ALPHA_Q6	0.118885	104	117	1276	1492	0.86	0	3	1	1	4	5	2	0	6	1	6	2	2	1	2	5	5	4	0	3	2	1	6	0	1	2	2	0	4	1	2	0	5	2	4	1	2	3	3	3	2	1	0
HSF1_01	0.120054	25	117	263	1492	0.18	0	0	0	0	2	0	0	0	0	0	0	0	1	0	2	0	0	0	0	0	0	0	2	0	0	0	0	0	2	0	0	0	0	0	4	0	2	0	0	0	0	0	0
CEBPB_02	0.121022	115	117	1446	1492	0.97	5	7	6	5	11	14	15	3	6	4	10	2	5	5	19	14	12	2	9	17	6	8	6	9	3	11	4	7	2	8	5	1	16	5	9	2	3	12	8	5	6	4	11
SRF_01	0.121928	15	117	149	1492	0.1	0	0	0	0	1	0	1	0	0	0	0	0	0	0	0	1	0	0	0	0	0	0	0	0	0	0	0	0	0	1	0	0	0	0	2	0	1	1	0	0	0	0	0
DEAF1_01	0.124122	46	117	517	1492	0.35	1	2	3	0	0	1	0	0	0	0	1	1	1	0	0	0	0	0	0	0	0	2	1	1	1	1	0	1	0	0	0	1	1	0	1	0	0	0	0	1	1	1	0
STAT3_01	0.124166	69	117	807	1492	0.54	0	5	3	2	1	2	2	0	2	2	3	0	3	0	0	2	4	0	1	4	0	0	2	5	0	1	2	0	0	0	2	0	3	0	2	0	0	4	2	3	2	3	1
CBF_02	0.124834	58	117	667	1492	0.45	0	0	0	0	2	0	0	0	1	3	0	0	0	0	0	0	1	0	0	0	1	0	0	0	1	1	1	1	0	0	0	1	2	0	1	0	0	1	1	0	2	0	1
NFY_Q6	0.125426	56	117	642	1492	0.43	0	1	0	0	2	3	0	4	0	0	3	1	1	1	0	0	0	2	0	1	1	1	1	0	0	0	0	4	1	0	2	2	0	0	0	0	1	3	0	0	0	3	2
IRF_Q6_01	0.126138	44	117	493	1492	0.33	2	0	3	0	0	1	1	1	2	0	0	0	0	2	2	0	0	1	1	0	0	3	0	2	0	0	0	0	0	1	1	1	0	0	0	0	0	0	0	0	0	0	2
AMEF2_Q6	0.13202	32	117	349	1492	0.23	1	0	0	1	1	0	0	0	1	0	0	1	0	1	0	0	0	1	0	1	0	0	1	0	0	0	1	1	0	0	0	0	1	0	2	0	0	1	0	0	0	0	0
HEN1_01	0.132712	6	117	54	1492	0.04	0	1	0	1	0	0	0	0	0	0	0	0	1	0	0	0	0	0	0	0	0	0	0	0	0	0	0	0	0	0	0	0	0	0	0	0	0	0	0	0	0	0	0
UF1H3BETA_Q6	0.13529	8	117	75	1492	0.05	1	0	0	0	1	0	0	0	0	0	0	0	0	0	0	0	0	0	0	0	0	0	0	0	1	0	0	0	0	1	0	1	0	0	0	0	1	0	0	0	0	0	0
CEBP_Q2	0.137356	110	117	1368	1492	0.92	3	5	3	2	6	11	5	3	3	1	4	2	5	3	14	8	6	2	5	9	3	5	3	4	1	5	3	3	0	6	2	0	6	3	7	1	1	9	3	3	4	2	7
CEBP_Q3	0.138475	116	117	1467	1492	0.98	2	5	8	4	16	17	14	2	6	6	7	6	6	1	16	11	11	7	9	13	8	9	7	9	3	12	4	6	2	10	5	2	18	3	11	2	4	7	11	3	7	3	8
MYC_Q2	0.139452	30	117	327	1492	0.22	2	0	0	0	0	0	0	2	0	0	0	0	2	2	0	0	0	2	1	0	0	0	0	4	0	0	0	0	0	0	1	0	0	2	0	0	0	0	0	0	0	0	0
HIF1_Q5	0.13957	33	117	363	1492	0.24	0	0	0	0	0	2	1	1	1	0	1	0	0	0	0	1	0	2	0	0	0	1	0	1	0	0	0	1	0	0	0	0	0	2	1	0	0	0	0	0	0	0	0
P53_DECAMER_Q2	0.141544	93	117	1129	1492	0.76	0	1	2	1	3	5	1	2	0	0	1	1	2	2	3	5	1	2	0	4	1	1	1	2	2	1	5	3	2	0	1	2	1	1	2	2	2	1	1	0	1	1	1
OTX_Q1	0.142801	60	117	698	1492	0.47	0	0	0	0	0	1	1	1	1	0	3	1	1	0	0	2	2	0	0	1	2	1	0	2	0	2	0	3	1	0	2	1	1	1	0	0	1	3	0	0	1	0	0
NFE2_01	0.14285	28	117	304	1492	0.2	1	3	0	2	1	0	1	0	0	0	0	0	0	0	0	0	0	0	1	0	0	0	0	2	0	0	0	0	1	0	0	1	3	0	0	0	0	1	0	0	0	0	0
GATA3_03	0.146405	108	117	1340	1492	0.9	1	2	6	3	5	7	4	6	10	3	7	5	3	2	3	5	5	1	1	8	7	4	10	10	1	8	3	8	0	4	3	0	8	2	6	0	5	7	2	7	3	4	2
CREB_Q2	0.146937	94	117	1144	1492	0.77	2	3	2	0	1	2	3	0	3	2	3	0	1	1	2	3	2	0	0	5	0	1	3	5	0	3	0	2	2	0	2	0	0	4	2	0	2	3	2	1	4	2	0
SZF11_01	0.147954	56	117	649	1492	0.43	1	2	1	0	0	0	0	0	1	1	1	1	0	3	0	0	0	1	0	0	1	0	1	1	0	0	0	1	0	1	1	1	1	0	0	0	2	0	0	1	1	3	0
LXR_Q3	0.149678	2	117	17	1492	0.01	0	0	0	0	0	0	0	0	0	0	0	0	0	1	1	0	0	0	0	0	0	0	0	0	0	0	0	0	0	0	0	0	0	0	0	0	0	0	0	0	0	0	0
FOXO1_01	0.149861	96	117	1172	1492	0.79	1	1	0	3	3	5	11	2	8	0	4	0	1	1	4	0	6	2	1	4	4	6	3	3	1	1	0	4	2	7	2	0	5	0	3	0	1	2	1	2	8	3	2
E4F1_Q6	0.154091	10	117	99	1492	0.07	0	1	0	0	0	0	0	0	0	0	0	0	0	0	1	0	0	0	0	0	0	0	0	0	0	0	0	0	0	0	1	0	0	0	0	0	0	0	0	0	0	0	0
EGR_Q6	0.160795	98	117	1202	1492	0.81	6	0	3	9	1	3	1	3	1	0	0	6	0	2	1	0	1	1	1	3	4	0	2	5	10	3	3	2	3	3	0	5	7	7	2	5	6	1	5	1	0	5	0
AFP1_Q6	0.165686	7	117	68	1492	0.05	0	0	0	0	0	0	0	0	0	0	0	0	0	0	0	0	0	0	0	0	0	0	0	0	0	0	0	0	0	0	1	0	0	0	0	0	0	0	0	0	0	0	0
CDPCR1_01	0.167788	55	117	642	1492	0.43	1	0	0	1	1	4	2	3	0	0	1	1	1	2	1	0	1	0	2	0	0	2	0	1	0	1	0	0	0	1	3	1	2	0	0	0	0	0	1	2	2	1	4
ZNF219_01	0.169074	9	117	90	1492	0.06	0	0	0	1	0	0	0	0	0	0	0	1	0	0	0	0	0	0	0	0	0	0	0	0	0	0	0	0	0	0	0	0	1	1	0	0	0	0	0	0	0	1	0
FOXO3_01	0.173525	95	117	1164	1492	0.78	0	2	0	2	3	5	8	2	7	1	4	0	0	2	4	0	2	3	2	2	3	4	2	1	0	1	4	3	2	9	1	0	4	1	3	0	1	3	1	0	3	3	2
HFH1_01	0.175913	79	117	952	1492	0.64	1	2	0	2	3	6	4	1	5	1	3	0	0	2	1	2	2	1	1	1	2	1	3	2	1	1	1	1	2	8	0	0	4	0	2	0	0	3	0	1	3	3	1
AHR_Q5	0.176166	14	117	147	1492	0.1	0	0	1	0	0	0	0	0	1	0	0	0	1	0	0	2	0	0	0	0	0	0	0	0	0	0	0	0	0	1	0	0	0	0	0	0	0	0	1	0	0	0	0
CREBP1_Q2	0.177274	91	117	1111	1492	0.74	3	2	3	0	1	3	2	0	2	1	3	2	1	0	3	2	2	0	0	5	2	4	4	3	0	2	0	4	3	0	2	0	0	4	3	1	2	1	2	0	2	3	0
CART1_01	0.181861	100	117	1234	1492	0.83	1	3	1	1	6	7	3	0	4	2	12	2	0	5	3	7	8	3	3	5	4	5	5	3	0	7	4	2	2	2	3	0	7	4	10	0	0	11	0	0	4	4	3
MYCMAX_02	0.182557	43	117	496	1492	0.33	2	0	0	0	0	0	0	2	0	0	0	2	2	1	0	0	1	2	2	0	0	1	1	3	0	0	0	0	1	0	2	0	0	2	0	1	0	0	0	0	0	0	0
NRF2_01	0.184057	35	117	398	1492	0.27	0	1	0	0	0	0	0	0	0	0	0	0	1	0	0	0	0	1	0	0	0	0	1	1	0	0	0	0	0	1	3	1	0	0	0	1	0	0	0	0	0	1	0
SRF_Q5_01	0.184659	7	117	70	1492	0.05	0	0	0	0	0	0	0	0	0	0	0	0	0	0	0	0	0	0	0	0	1	0	0	0	0	0	0	0	0	0	1	0	0	0	1	0	0	0	0	0	0	0	0
LXR_DR4_Q3	0.185272	1	117	10	1492	0.01	0	0	0	0	0	0	0	0	0	0	0	0	0	0	1	0	0	0	0	0	0	0	0	0	0	0	0	0	0	0	0	0	0	0	0	0	0	0	0	0	0	0	0
DR4_Q2	0.190428	116	117	1471	1492	0.99	6	2	4	3	7	11	5	2	3	4	1	5	3	4	4	5	6	4	3	1	8	5	7	3	3	1	2	9	4	4	3	5	6	5	5	3	5	0	10	7	4	7	5
MSX1_01	0.190428	116	117	1471	1492	0.99	3	2	9	8	12	13	9	7	9	7	6	7	3	6	7	10	5	2	6	6	7	10	10	0	1	11	4	12	4	2	6	2	5	3	11	1	9	4	5	5	16	8	10
CHX10_01	0.193963	3	117	29	1492	0.02	0	0	0	0	0	0	0	0	0	0	0	0	0	0	0	0	0	0	0	0	0	0	0	0	0	0	0	0	0	0	0	0	1	0	0	0	0	0	0	0	0	0	0
EVI1_05	0.193963	3	117	29	1492	0.02	0	0	0	0	0	0	0	0	1	0	0	0	0	0	0	0	0	0	0	0	0	0	0	0	0	0	0	1	0	0	0	0	0	0	0	0	0	0	0	0	0	0	0
PR_01	0.193963	3	117	29	1492	0.02	0	0	0	0	0	0	0	0	0	0	0	0	0	0	0	0	0	0	0	0	0	0	0	0	0	0	1	0	0	0	0	0	0	0	0	0	0	0	0	0	0	0	0
STAT_Q6	0.195409	99	117	1223	1492	0.82	0	2	5	3	3	1	1	1	5	3	2	0	1	1	2	2	2	1	2	7	1	0	3	6	0	2	3	1	1	0	1	0	5	1	4	1	2	1	2	1	3	2	2
STRA13_01	0.199781	5	117	50	1492	0.03	0	0	0	0	0	0	0	0	0	0	0	2	0	0	0	0	0	0	0	0	0	0	2	0	0	0	0	0	0	0	0	0	0	0	0	0	0	0	0	0	0	0	0
EFC_Q6	0.203958	96	117	1184	1492	0.79	2	0	4	3	2	3	0	2	1	3	3	2	2	1	1	1	5	1	2	2	0	4	2	2	0	1	2	2	1	0	1	3	5	2	3	2	2	0	3	1	2	1	0
MAZ_Q6	0.204782	67	117	804	1492	0.54	3	0	1	1	2	0	0	1	0	0	1	1	0	1	1	0	0	0	1	0	0	1	0	1	6	1	2	1	0	0	1	3	4	1	0	0	3	0	0	1	0	4	0
PAX6_Q2	0.207298	13	117	140	1492	0.09	0	0	0	1	0	0	1	0	0	0	0	1	0	0	0	0	0	0	0	0	0	0	0	1	1	0	0	0	0	0	0	0	0	0	0	0	0	0	0	0	0	0	0
NKX62_Q2	0.212877	75	117	909	1492	0.61	0	0	0	1	1	4	1	0	0	2	1	0	2	0	2	3	3	1	4	3	1	4	0	1	0	2	4	0	0	1	1	0	6	3	6	1	0	4	0	0	4	3	0
POU6F1_01	0.213678	1	117	11	1492	0.01	0	0	0	0	0	0	0	0	0	0	0	0	0	0	0	0	0	0	0	0	0	0	0	0	0	0	0	0	0	0	0	0	0	0	0	0	0	0	0	0	0	0	0
MEF2_01	0.219194	19	117	212	1492	0.14	0	0	0	0	0	0	0	0	0	0	1	0	0	0	0	0	0	0	1	0	0	1	0	0	0	0	0	0	0	0	0	0	1	0	0	0	0	0	0	0	1	1	1
ATATA_B	0.223542	8	117	85	1492	0.06	0	0	0	0	0	0	0	0	0	0	0	0	0	0	0	1	0	0	0	1	0	0	0	0	0	0	0	0	0	0	0	0	0	0	0	0	0	0	0	0	0	0	0
VJUN_01	0.228137	2	117	21	1492	0.01	0	0	0	0	0	0	0	0	0	0	0	0	0	0	0	1	0	0	0	0	0	0	0	0	0	0	0	0	0	0	0	0	0	0	0	0	0	0	0	0	0	0	0
HES1_Q2	0.229572	66	117	797	1492	0.53	2	2	2	1	0	0	1	1	2	2	1	0	1	0	1	1	0	0	0	1	1	1	2	0	1	0	2	0	2	3	0	1	2	5	0	4	3	0	0	1	2	2	1
EVI1_01	0.229617	28	117	322	1492	0.22	0	0	0	0	0	1	0	2	1	1	1	1	1	0	0	0	0	0	0	0	0	1	1	0	0	2	0	1	1	0	3	0	1	0	0	0	2	1	0	1	0	0	0
CDP_01	0.235506	107	117	1340	1492	0.9	0	0	3	2	5	10	4	6	4	5	4	5	1	5	5	3	2	1	1	7	5	3	6	1	0	8	2	3	2	3	4	2	7	2	5	2	1	6	2	1	9	4	2
EVI1_06	0.237217	5	117	53	1492	0.04	0	0	1	0	0	0	0	0	0	0	0	0	0	0	0	1	0	0	0	0	0	0	0	0	0	0	0	0	0	0	0	0	0	0	0	0	0	0	0	0	0	0	1
KAISO_01	0.238026	34	117	397	1492	0.27	0	0	0	0	0	1	0	0	0	0	0	0	1	0	1	0	0	0	0	0	1	0	2	0	0	2	0	0	0	0	1	0	1	0	0	1	0	0	0	0	1	1	0
COMP1_01	0.240014	14	117	156	1492	0.1	1	0	0	0	0	0	0	0	0	0	0	0	0	0	0	0	0	2	0	0	0	0	0	0	0	0	0	1	1	0	0	0	0	0	0	0	0	0	0	0	0	0	0
CEBPB_01	0.240997	110	117	1383	1492	0.93	1	2	5	3	6	8	9	1	2	4	6	1	4	1	7	5	9	1	5	8	7	5	4	2	2	6	3	5	1	4	3	0	8	3	9	1	4	3	6	3	3	2	6
ATF3_Q6	0.243541	103	117	1286	1492	0.86	2	2	4	1	1	6	3	1	6	1	6	4	0	0	4	2	1	1	3	2	2	2	2	3	0	1	2	4	4	2	3	0	0	4	2	2	2	0	2	3	2	4	1
HSF2_01	0.245223	20	117	228	1492	0.15	0	0	0	0	2	0	0	0	1	0	0	0	2	0	1	0	0	0	0	0	0	0	1	0	0	0	0	0	2	0	1	0	0	0	3	0	3	0	0	0	0	0	0
VDR_Q3	0.245359	113	117	1427	1492	0.96	15	9	10	14	7	12	5	3	2	3	2	4	0	4	4	7	11	4	5	8	15	3	16	6	14	5	10	0	0	4	2	7	19	11	4	10	13	1	4	3	4	26	4
E2_01	0.249265	9	117	99	1492	0.07	0	0	0	0	0	0	0	0	0	0	0	0	0	0	0	0	0	0	0	0	0	0	0	0	0	0	0	0	0	0	0	0	0	0	0	0	0	0	0	0	0	0	0
HOXA7_01	0.250108	33	117	387	1492	0.26	0	1	0	0	0	0	0	1	0	1	0	0	0	0	0	0	0	0	0	0	0	1	0	1	0	1	0	0	1	0	2	2	0	1	1	0	0	0	0	0	1	0	1
MMEF2_Q6	0.253159	86	117	1061	1492	0.71	1	0	0	1	1	2	2	1	6	0	3	3	0	2	1	0	6	2	5	3	3	4	0	1	0	1	4	1	2	1	0	0	5	0	3	0	0	5	0	0	0	1	2
TAXCREB_02	0.25365	85	117	1048	1492	0.7	2	4	4	1	1	4	1	0	1	1	0	1	2	1	0	2	2	0	0	1	1	2	4	1	1	2	0	0	2	2	1	0	2	6	4	4	2	1	2	2	0	1	1
PAX6_01	0.256246	113	117	1428	1492	0.96	3	1	5	3	6	6	7	2	4	7	3	7	4	12	5	12	8	2	3	7	5	13	1	3	2	6	5	7	4	8	8	5	13	4	4	4	0	6	5	4	3	4	5
SPZ1_01	0.256246	113	117	1428	1492	0.96	8	4	7	10	9	10	8	5	2	1	9	9	1	9	5	2	9	5	2	6	5	1	3	10	13	8	9	5	5	8	3	8	17	8	6	5	8	0	8	3	2	24	5
RFX1_01	0.256294	106	117	1329	1492	0.89	0	3	1	4	1	7	2	1	3	3	5	2	2	5	0	3	3	0	1	4	1	5	3	4	4	5	5	3	4	6	2	4	7	1	3	1	1	3	0	1	3	1	1
HNF4_01_B	0.259346	78	117	958	1492	0.64	1	1	1	1	1	3	0	0	1	0	0	0	0	0	3	3	0	0	2	2	2	1	1	1	0	1	1	1	0	0	1	1	5	2	1	2	2	0	1	2	1	0	1
IRF1_01	0.259979	47	117	563	1492	0.38	2	0	3	0	0	1	1	1	2	0	0	0	0	2	2	0	0	1	0	0	0	2	0	2	0	0	1	0	0	1	0	1	0	0	1	0	0	0	0	0	1	0	2
CEBPDELTA_Q6	0.260086	26	117	303	1492	0.2	0	0	1	1	0	0	0	0	0	0	0	0	2	0	0	1	0	0	0	0	1	0	0	0	0	0	0	0	0	0	0	0	0	0	0	0	0	0	0	0	0	0	1
MOVOB_01	0.261646	116	117	1475	1492	0.99	18	7	14	15	14	17	5	7	8	8	4	22	4	17	8	8	13	8	3	12	6	5	11	22	42	8	13	3	7	13	3	11	36	21	12	18	25	2	12	7	7	31	9
SOX10_Q6	0.264251	78	117	959	1492	0.64	2	1	0	1	1	4	1	0	2	0	0	2	0	1	2	1	2	0	1	2	2	2	5	1	2	0	0	1	2	0	2	1	0	1	0	1	1	2	1	1	2	0	1
CREB_Q4	0.265088	91	117	1129	1492	0.76	2	2	2	0	1	2	1	0	2	2	3	0	1	0	3	3	2	0	0	5	1	3	3	3	0	2	0	2	2	0	3	0	0	4	2	0	1	2	1	1	3	2	0
MINI20_B	0.270277	101	117	1263	1492	0.85	6	1	5	1	2	4	2	1	0	4	3	2	0	1	0	3	3	3	3	4	3	2	1	0	2	0	4	0	3	1	2	2	3	5	0	5	3	0	2	4	1	4	2
CACCCBINDINGFACTOR_Q6	0.272504	18	117	208	1492	0.14	0	0	0	0	0	0	0	0	0	0	0	0	0	0	0	0	0	0	0	0	0	0	0	0	0	0	0	0	0	0	0	0	0	0	0	0	0	0	0	0	0	0	0
GCNF_01	0.276638	5	117	56	1492	0.04	0	0	0	0	0	0	1	0	0	0	0	0	0	0	0	0	0	0	0	1	0	0	0	0	0	0	1	0	0	0	0	0	0	0	0	0	0	0	0	0	0	0	0
AR_Q2	0.276998	67	117	820	1492	0.55	0	1	2	1	2	2	1	0	0	3	3	0	1	0	1	1	0	0	0	1	0	1	1	2	0	2	4	1	0	0	1	0	0	2	1	1	2	0	1	0	2	0	1
STAF_01	0.279623	25	117	294	1492	0.2	1	0	0	0	1	0	0	0	0	0	2	0	0	0	0	1	0	0	0	0	0	0	0	0	1	1	1	0	0	0	1	0	0	1	1	0	0	0	0	0	0	1	0
COUP_01	0.279874	83	117	1027	1492	0.69	0	1	0	1	0	1	1	0	4	0	4	1	1	1	2	3	1	3	1	2	1	2	2	0	1	1	0	1	1	1	1	0	0	0	0	0	1	2	1	2	1	1	1
E2_Q6	0.285584	12	117	138	1492	0.09	0	0	1	0	0	0	0	0	0	0	0	0	0	0	2	0	0	0	0	0	0	0	0	0	0	0	0	0	0	0	0	0	0	0	0	0	0	0	0	0	0	0	0
PITX2_Q2	0.294352	49	117	595	1492	0.4	0	0	0	0	0	0	0	1	0	0	0	1	1	2	0	0	0	0	0	1	0	1	0	0	0	0	2	2	2	2	1	2	0	0	0	1	0	0	0	0	0	1	0
IRF_Q6	0.295461	14	117	163	1492	0.11	1	0	0	0	0	0	0	0	0	0	0	0	0	0	2	0	0	1	1	0	0	0	0	0	0	0	0	0	0	0	0	0	0	0	0	0	0	0	0	0	0	0	0
TEF1_Q6	0.298819	54	117	659	1492	0.44	3	0	0	0	5	4	1	0	2	0	0	0	0	1	2	0	1	1	1	1	0	2	0	0	2	1	0	1	0	0	3	0	1	1	0	1	1	0	1	1	0	1	0
HSF_Q6	0.303483	15	117	176	1492	0.12	0	0	0	0	0	0	0	0	0	0	0	0	0	0	0	0	1	1	0	0	0	0	1	0	0	0	0	0	0	0	1	0	0	0	1	0	1	0	0	0	0	0	0
HNF3_Q6_01	0.304183	76	117	941	1492	0.63	1	0	0	0	2	2	5	1	4	1	2	0	1	2	0	2	2	1	5	4	2	2	2	1	0	0	4	2	0	5	0	1	2	0	1	1	1	3	0	2	2	4	0
DEAF1_02	0.308886	18	117	213	1492	0.14	0	2	0	0	1	2	0	0	0	0	1	0	0	0	1	0	0	0	0	0	0	0	0	0	1	0	0	0	0	0	0	1	0	1	0	0	0	0	0	0	0	0	1
NKX22_01	0.309108	9	117	105	1492	0.07	0	0	0	0	0	0	3	0	0	1	0	0	0	0	1	0	0	1	0	0	0	0	0	0	0	0	0	0	0	0	0	0	0	0	0	0	0	0	0	0	0	0	0
TFIII_Q6	0.311615	97	117	1216	1492	0.82	1	0	3	2	3	6	5	2	0	2	2	3	0	3	1	2	1	1	2	4	3	4	0	3	6	1	1	1	3	2	1	1	3	6	3	2	4	0	0	2	0	6	3
MAF_Q6_01	0.312038	14	117	165	1492	0.11	0	1	0	1	0	0	0	0	0	0	0	0	1	0	0	0	0	0	0	0	0	0	0	1	0	0	0	0	0	0	0	0	0	0	0	0	0	1	0	0	0	0	0
SREBP1_01	0.315845	115	117	1462	1492	0.98	6	4	6	3	6	9	5	9	8	0	5	9	6	10	3	9	2	9	10	4	5	5	2	16	1	2	5	9	5	6	3	5	2	4	8	6	7	4	5	4	6	6	7
NF1_Q6	0.316605	111	117	1405	1492	0.94	3	2	6	1	3	6	4	5	3	3	3	2	2	1	1	5	7	3	3	5	4	2	5	2	0	3	1	4	1	1	2	7	4	8	3	6	4	2	5	2	3	6	3
T3R_01	0.317507	5	117	59	1492	0.04	0	0	0	0	0	0	0	0	0	0	0	0	0	0	0	1	0	0	0	0	0	0	0	0	0	0	0	1	0	0	1	0	0	0	0	0	0	0	0	0	0	0	0
NF1_Q6_01	0.318403	48	117	587	1492	0.39	0	1	0	0	0	1	1	1	0	0	2	1	0	0	0	0	0	1	1	1	2	0	0	0	0	1	0	2	0	0	1	1	1	5	1	0	0	0	0	0	1	0	0
CREB_01	0.32348	102	117	1284	1492	0.86	3	3	3	0	1	5	3	1	7	4	3	1	1	0	3	4	2	0	0	6	2	6	3	6	0	4	0	3	3	2	3	0	0	5	3	0	2	2	3	1	3	4	0
IRF2_01	0.323821	41	117	500	1492	0.34	1	1	2	0	0	1	0	0	1	0	0	0	0	0	1	0	0	1	0	1	0	1	0	3	0	1	1	0	0	0	1	0	0	0	0	0	1	0	0	1	1	0	1
GABP_B	0.327487	111	117	1406	1492	0.94	5	3	8	4	4	11	4	1	2	7	3	1	5	1	2	3	2	4	3	9	4	3	7	10	6	4	0	3	4	3	5	4	4	10	6	5	2	3	1	5	4	4	4
PAX4_04	0.333412	80	117	998	1492	0.67	3	2	0	1	2	6	11	1	0	0	1	2	2	3	3	2	3	0	2	1	1	0	0	1	0	1	4	2	2	0	1	3	2	0	2	0	0	1	0	0	1	0	2
PIT1_Q6	0.3353	26	117	315	1492	0.21	0	0	0	0	0	0	1	0	0	0	1	0	0	0	1	0	0	0	0	1	0	0	2	0	0	2	0	0	0	0	0	0	0	0	0	0	0	4	0	0	0	0	0
LUN1_01	0.339904	43	117	528	1492	0.35	0	0	1	0	1	0	1	1	0	0	0	1	0	2	0	0	0	0	1	1	0	0	0	0	0	1	1	1	2	2	0	2	0	0	0	1	0	0	0	0	0	1	0
RUSH1A_02	0.34126	114	117	1449	1492	0.97	4	3	9	1	9	7	4	3	8	6	5	4	2	4	4	9	8	3	0	9	7	6	4	5	3	8	7	4	1	5	7	2	11	3	6	3	3	8	3	3	5	6	7
ATF_B	0.347362	58	117	719	1492	0.48	2	1	0	0	0	2	1	0	1	1	1	1	0	0	2	3	0	0	0	4	1	2	2	1	0	1	0	1	1	0	2	0	0	2	0	0	1	0	0	0	1	2	0
CAAT_01	0.357345	61	117	759	1492	0.51	0	1	1	0	3	3	0	4	0	0	2	1	1	1	2	0	0	2	0	0	1	1	1	0	2	0	1	4	0	0	3	2	0	0	0	0	2	2	1	0	0	1	2
RSRFC4_Q2	0.357533	1	117	16	1492	0.01	0	0	0	0	0	0	0	0	0	0	0	0	0	0	0	0	0	0	0	0	0	0	0	0	0	0	0	0	0	0	0	1	0	0	0	0	0	0	0	0	0	0	0
HTF_01	0.3588	62	117	772	1492	0.52	0	0	1	1	0	3	2	2	1	2	2	1	2	1	0	0	1	0	1	2	0	0	3	3	0	0	0	0	0	0	4	0	2	0	0	1	1	1	0	0	0	0	1
TITF1_Q3	0.35919	116	117	1479	1492	0.99	2	7	9	6	8	18	8	7	11	11	6	8	6	14	8	10	6	8	7	14	8	9	5	10	2	7	8	12	6	7	4	3	8	8	14	2	9	6	7	2	9	5	6
CEBPGAMMA_Q6	0.359404	107	117	1355	1492	0.91	2	1	3	2	2	11	6	6	5	5	8	6	4	3	2	6	9	8	3	5	8	6	6	2	2	2	3	3	0	0	4	1	4	0	6	3	1	11	1	3	2	4	3
NRSE_B	0.361117	15	117	183	1492	0.12	0	1	1	0	0	0	0	0	0	1	1	0	0	0	0	1	0	0	1	0	0	0	0	0	0	0	0	0	0	0	0	0	0	0	0	0	1	0	0	1	1	0	0
CREL_01	0.361311	45	117	557	1492	0.37	2	2	1	0	3	0	0	1	1	1	1	0	1	0	1	2	0	0	2	0	1	0	1	0	0	2	1	2	1	0	0	0	0	1	0	0	0	0	0	0	0	1	2
SREBP1_02	0.370399	113	117	1437	1492	0.96	2	1	3	2	2	9	1	2	1	1	4	9	3	7	3	3	4	5	2	1	3	7	4	4	2	1	6	5	3	4	3	2	4	3	8	5	4	0	2	2	2	6	2
ATF4_Q2	0.382373	109	117	1384	1492	0.93	2	5	1	1	7	5	3	0	5	2	4	2	4	3	3	3	3	2	2	4	0	3	2	4	0	2	3	2	6	1	4	0	3	6	4	1	3	4	3	2	3	4	1
OCT_C	0.383364	78	117	981	1492	0.66	1	2	0	1	4	1	2	1	1	0	5	2	1	0	3	4	2	1	0	4	3	0	1	2	0	3	1	1	1	4	0	0	1	1	4	2	0	4	0	0	2	1	6
STAT_01	0.383472	68	117	853	1492	0.57	0	0	1	2	1	1	1	1	1	3	0	1	1	0	0	4	0	0	0	4	0	0	2	3	0	5	0	1	0	0	0	0	3	0	0	0	1	3	0	1	0	0	1
ZBRK1_01	0.383775	3	117	40	1492	0.03	0	0	0	0	0	0	0	0	0	0	0	0	1	0	0	0	0	0	0	0	0	0	0	0	0	0	0	0	0	0	0	0	0	0	0	0	0	0	0	0	0	0	0
OCT1_07	0.384514	40	117	498	1492	0.33	0	0	1	0	1	1	0	0	0	0	1	1	1	0	0	2	0	1	0	1	1	1	0	1	0	3	0	0	0	0	0	0	0	1	2	0	0	0	0	0	2	1	0
PTF1BETA_Q6	0.38455	8	117	100	1492	0.07	0	0	0	0	0	0	0	0	0	0	0	0	0	0	0	0	0	0	0	1	0	0	0	0	0	1	0	0	0	0	0	0	0	0	0	0	1	0	0	0	0	0	0
NFMUE1_Q6	0.386007	7	117	88	1492	0.06	0	0	0	0	0	1	0	0	0	0	0	0	0	1	0	1	0	0	0	0	0	0	0	0	0	0	0	0	0	0	0	0	0	0	0	0	0	0	0	0	0	0	0
GATA1_06	0.387186	99	117	1253	1492	0.84	0	2	6	2	2	3	5	4	8	5	6	4	8	2	0	3	3	6	1	5	4	2	8	5	1	9	2	6	1	0	3	0	3	1	3	1	2	6	0	3	6	4	4
SRF_Q6	0.387377	5	117	64	1492	0.04	0	0	0	0	0	0	0	0	0	0	0	0	0	0	0	0	0	0	0	0	0	0	0	0	0	0	0	0	0	0	1	0	0	0	1	0	0	0	0	0	0	0	0
LEF1_Q2	0.389963	114	117	1452	1492	0.97	4	4	5	3	7	15	3	8	7	2	5	6	3	4	7	9	2	3	8	7	7	6	6	1	1	3	5	5	4	4	4	4	11	7	2	3	3	7	4	7	4	6	2
GATA2_03	0.394029	77	117	970	1492	0.65	0	0	1	1	2	2	4	4	4	1	4	2	2	0	0	2	4	2	0	4	1	3	3	3	0	6	2	4	0	0	2	0	0	1	2	0	3	6	1	4	2	0	2
MEF2_Q6_01	0.395866	8	117	101	1492	0.07	0	0	0	0	0	0	0	0	0	0	0	0	0	0	0	0	0	0	0	1	0	0	0	0	0	0	0	0	0	0	0	1	1	0	1	0	0	1	0	0	0	0	0
XFD1_01	0.402552	86	117	1087	1492	0.73	2	0	0	4	1	6	5	1	3	2	3	2	1	2	0	1	4	1	5	6	4	5	4	0	1	0	4	1	0	1	1	0	4	1	3	1	0	6	1	0	4	1	0
NRSF_Q4	0.412144	15	117	189	1492	0.13	0	0	1	0	0	0	0	0	0	0	0	0	0	0	0	0	1	0	0	0	1	0	0	0	0	0	0	0	0	2	1	1	0	0	1	3	0	0	0	0	0	0	0
CAAT_C	0.412999	1	117	18	1492	0.01	0	0	0	0	0	0	0	0	0	0	0	0	0	0	0	0	0	0	0	0	0	0	0	0	0	0	0	0	0	0	0	0	0	0	0	0	0	0	0	0	0	0	0
CMYB_01	0.414764	113	117	1440	1492	0.97	0	9	11	8	7	4	3	7	1	2	4	0	1	1	2	2	8	2	2	6	3	5	4	4	4	4	4	4	4	3	4	2	4	5	2	2	3	2	8	2	1	6	1
AR_01	0.415211	86	117	1089	1492	0.73	3	3	6	5	1	3	0	1	0	3	0	3	1	0	2	0	1	1	2	0	1	2	4	2	2	2	3	1	1	2	0	1	5	6	0	0	4	4	5	1	4	0	3
YY1_01	0.417835	106	117	1348	1492	0.9	1	0	4	1	1	2	3	2	1	4	3	3	2	5	1	2	2	6	1	6	2	2	3	2	2	1	0	6	0	3	4	0	3	2	4	4	1	5	2	1	2	6	3
SRF_Q5_02	0.420728	15	117	190	1492	0.13	0	0	0	0	0	1	0	0	0	0	0	1	0	0	0	0	0	0	0	0	1	0	0	0	0	0	0	0	0	0	1	0	0	1	2	0	0	0	0	0	0	0	1
CIZ_01	0.422135	28	117	353	1492	0.24	0	0	1	0	0	1	1	0	1	0	2	0	1	0	1	0	1	0	0	0	0	1	0	0	0	0	0	1	0	0	0	1	2	0	0	0	0	2	0	0	0	0	0
CETS1P54_01	0.42298	72	117	911	1492	0.61	1	1	0	1	0	3	1	0	2	2	2	1	1	0	0	0	1	1	0	2	0	1	3	1	0	0	0	1	0	2	2	2	1	2	1	0	0	0	0	1	1	4	0
FREAC3_01	0.424318	73	117	924	1492	0.62	1	0	0	2	2	4	1	0	2	1	3	1	1	0	2	2	0	0	2	0	2	3	2	0	0	1	4	1	1	0	0	0	2	0	0	1	0	3	0	0	2	0	1
DBP_Q6	0.42577	84	117	1065	1492	0.71	2	1	0	0	2	4	1	0	3	1	5	1	1	4	2	5	3	0	0	3	0	0	3	1	0	3	2	2	3	1	1	1	3	1	0	1	1	3	1	2	4	2	2
GATA4_Q3	0.42714	107	117	1362	1492	0.91	0	3	3	2	7	9	5	5	4	2	5	22	4	4	6	2	8	5	2	6	2	5	3	5	2	3	2	10	4	3	3	3	6	0	3	1	6	6	2	0	6	3	6
GATA1_02	0.432581	98	117	1246	1492	0.84	1	0	2	1	1	2	2	4	6	3	2	5	3	1	1	0	3	3	1	5	1	4	5	5	0	8	2	4	1	0	1	1	5	1	6	2	2	5	3	2	4	2	3
BACH1_01	0.433149	12	117	154	1492	0.1	0	0	0	0	1	0	1	0	0	0	0	0	0	0	0	0	0	0	0	0	0	0	0	1	0	0	0	0	0	0	0	0	1	0	0	0	0	1	0	0	0	0	0
LFA1_Q6	0.434543	64	117	811	1492	0.54	0	2	0	1	0	3	1	0	0	1	0	2	0	1	0	1	2	1	0	0	3	0	1	1	1	0	0	1	0	0	1	0	1	0	1	2	2	0	1	0	0	1	1
NANOG_01	0.436886	19	117	242	1492	0.16	0	0	3	0	0	2	0	0	0	0	0	0	0	0	1	0	0	0	0	0	1	0	0	0	0	0	0	0	0	0	0	0	0	1	0	0	0	0	0	1	0	0	0
OCT1_01	0.442517	42	117	533	1492	0.36	0	0	1	1	1	0	0	0	2	0	2	1	0	0	0	2	1	0	0	0	1	0	0	2	0	1	0	0	0	0	0	0	0	0	2	0	0	1	0	0	2	0	2
P53_02	0.445834	50	117	635	1492	0.43	0	1	2	1	1	1	0	1	0	0	0	0	0	0	2	0	1	2	0	2	0	0	0	0	0	1	2	1	0	0	0	0	0	1	0	1	1	0	1	1	0	2	2
FOXO3A_Q1	0.446033	85	117	1081	1492	0.72	1	1	0	3	2	6	9	2	6	2	1	2	0	2	4	0	1	2	5	2	5	4	3	0	0	0	6	1	1	5	2	0	4	0	0	0	0	6	1	0	2	4	2
GATA_C	0.451299	101	117	1287	1492	0.86	1	0	4	2	2	2	3	3	11	4	5	4	6	1	1	2	4	3	2	8	2	5	6	6	0	7	2	6	1	0	1	1	5	1	6	1	3	7	4	2	6	3	3
FOXD3_01	0.452459	85	117	1082	1492	0.73	6	0	1	3	3	8	24	13	4	2	2	0	0	15	2	3	4	2	5	2	2	0	5	2	1	2	10	0	9	15	0	2	4	0	0	0	0	4	1	1	0	5	4
SREBP1_Q6	0.454494	97	117	1236	1492	0.83	1	1	4	1	3	3	2	2	1	1	1	2	1	1	1	2	1	3	1	0	2	0	4	3	1	1	2	1	1	5	1	1	5	1	4	1	4	0	3	2	2	5	1
CDPCR3HD_01	0.455246	92	117	1172	1492	0.79	0	3	0	1	4	8	1	2	1	2	2	2	2	1	3	2	2	1	2	3	0	1	1	2	0	1	1	2	1	3	4	0	5	1	0	1	2	1	6	2	3	3	2
AP4_Q6_01	0.456052	83	117	1057	1492	0.71	4	3	2	3	2	5	0	1	4	0	3	4	2	0	1	3	5	1	5	2	6	0	0	2	2	1	1	0	0	4	0	3	6	2	2	1	13	2	0	1	0	7	1
S8_01	0.458343	44	117	561	1492	0.38	0	0	0	0	1	0	0	0	0	0	0	0	0	1	1	0	1	0	1	0	0	1	1	0	0	1	0	1	0	0	0	0	2	0	3	0	0	0	0	0	5	3	1
CREBP1_01	0.461189	111	117	1417	1492	0.95	6	5	1	8	7	13	5	8	13	7	12	9	5	5	7	17	2	3	5	18	5	10	10	8	0	9	1	7	4	2	10	0	9	4	2	2	2	6	6	3	9	9	8
GCM_Q2	0.461546	12	117	157	1492	0.11	0	0	1	0	0	0	0	0	1	0	0	0	0	0	0	0	0	0	0	0	0	0	0	0	0	0	0	0	1	0	0	0	0	0	0	0	0	0	0	0	0	1	0
ISRE_01	0.461546	12	117	157	1492	0.11	0	0	0	0	0	0	0	0	0	0	0	0	0	0	1	0	0	0	1	0	0	0	0	1	0	0	0	0	0	1	1	0	0	0	0	0	0	0	0	0	0	0	0
TFIIA_Q6	0.467955	46	117	588	1492	0.39	1	0	0	0	2	2	1	1	1	0	0	0	0	0	2	0	1	0	0	2	0	1	0	0	0	0	0	0	1	0	0	0	3	0	1	0	1	1	2	1	1	1	1
HFH8_01	0.469944	88	117	1123	1492	0.75	1	1	0	3	3	5	7	2	6	2	4	1	1	3	1	0	2	1	4	5	6	4	3	1	1	1	4	2	2	6	0	0	4	1	4	0	1	5	0	0	3	3	1
PBX1_03	0.471557	32	117	411	1492	0.28	0	1	0	0	0	0	0	2	0	1	1	0	0	0	1	0	3	0	0	0	1	0	0	0	0	0	0	0	2	0	1	2	0	0	0	1	0	1	1	1	1	1	0
LMO2COM_01	0.473517	56	117	716	1492	0.48	1	1	1	0	0	2	1	0	0	0	0	2	0	1	1	1	0	2	2	1	0	0	0	1	0	0	0	0	1	1	1	0	0	1	0	1	1	0	0	3	0	0	1
OCT1_06	0.476643	88	117	1124	1492	0.75	0	0	0	0	2	7	2	3	2	0	3	3	1	3	3	4	1	3	0	3	4	5	1	2	0	7	0	2	1	2	1	0	4	0	6	1	2	5	1	0	4	0	1
ER_Q6	0.481491	83	117	1061	1492	0.71	1	0	1	1	0	2	1	0	1	0	2	3	0	1	3	3	0	2	1	1	1	1	1	1	0	1	0	2	0	1	1	1	0	2	3	2	4	1	1	1	0	3	0
TAL1BETAITF2_01	0.487833	111	117	1419	1492	0.95	5	5	3	3	7	5	3	2	4	2	8	4	3	6	4	4	4	5	7	6	9	1	9	4	1	0	3	2	1	3	1	1	7	2	7	2	7	1	4	5	1	6	4
PAX9_B	0.488338	3	117	46	1492	0.03	0	0	0	0	0	0	0	0	0	0	0	0	0	0	0	0	0	0	0	0	0	0	0	0	0	0	0	0	0	0	0	0	0	0	0	0	0	0	0	0	0	0	0
MYB_Q3	0.490992	112	117	1432	1492	0.96	2	6	7	6	1	4	2	2	7	3	4	1	2	3	3	4	7	1	6	7	5	8	3	7	4	8	3	6	3	2	5	6	6	4	6	4	2	4	6	4	5	3	2
EVI1_02	0.491502	1	117	21	1492	0.01	0	0	0	0	0	0	0	0	0	0	0	0	0	0	0	0	0	0	0	0	0	0	0	0	0	0	0	0	0	0	0	0	0	0	0	0	0	0	0	0	0	0	0
XFD2_01	0.492153	36	117	465	1492	0.31	0	0	0	1	1	1	0	0	1	0	0	0	0	0	0	0	0	1	3	2	1	0	2	0	0	0	3	0	0	0	0	0	0	1	0	0	0	1	0	0	1	0	0
AP1_Q6	0.498189	71	117	911	1492	0.61	0	2	1	1	3	1	3	0	2	0	2	1	2	2	1	1	1	0	2	1	1	0	0	2	0	1	2	0	0	1	0	0	3	1	2	2	1	2	2	0	3	0	1
XPF1_Q6	0.49841	36	117	466	1492	0.31	0	0	1	0	0	0	0	0	1	1	0	0	0	0	0	1	0	0	1	0	0	0	1	0	1	0	1	0	0	0	0	0	0	0	1	0	1	1	2	0	0	0	1
AP1_Q4_01	0.502451	63	117	810	1492	0.54	0	2	1	1	2	1	2	0	0	0	1	0	1	2	1	0	1	0	0	1	1	0	1	2	0	1	0	0	0	1	0	0	1	1	2	2	1	3	1	0	1	0	0
AP1_Q6_01	0.502451	63	117	810	1492	0.54	0	2	1	1	2	1	2	0	0	0	1	0	1	2	1	0	1	0	0	1	1	0	1	2	0	1	0	0	0	1	0	0	1	1	2	2	1	3	1	0	1	0	0
FOXO4_01	0.504248	14	117	187	1492	0.13	0	0	0	0	0	0	0	0	1	0	0	0	0	0	0	0	0	1	0	0	0	1	1	0	0	0	0	0	0	0	0	0	0	0	0	0	0	0	0	0	1	0	0
RORA2_01	0.505035	29	117	378	1492	0.25	0	0	0	0	0	0	2	0	1	0	0	1	0	1	0	1	0	2	0	2	1	2	0	2	0	0	0	0	0	0	1	0	2	0	1	0	0	0	0	1	0	1	1
SOX9_B1	0.509143	67	117	862	1492	0.58	0	0	0	1	1	7	1	1	2	0	1	0	1	0	2	1	3	2	1	2	0	0	4	1	2	0	0	2	0	0	1	0	0	1	1	1	0	2	3	0	4	2	3
USF_01	0.509183	53	117	684	1492	0.46	2	0	0	2	0	0	0	2	0	0	0	4	2	6	2	0	0	2	4	0	0	0	2	4	0	0	0	0	2	2	2	0	0	2	2	2	0	0	0	2	0	4	2
GATA2_01	0.510195	110	117	1408	1492	0.94	3	0	4	2	1	6	2	6	8	6	5	4	4	7	2	3	4	4	3	10	1	4	4	4	0	6	3	6	2	2	1	2	4	5	6	6	3	6	3	4	4	3	2
AP1_01	0.510512	101	117	1294	1492	0.87	2	4	1	2	4	0	5	0	2	0	3	0	3	3	1	3	2	4	7	2	3	2	4	5	0	1	3	2	3	3	0	2	7	1	4	3	4	5	2	0	5	1	3
SRF_C	0.511114	9	117	124	1492	0.08	0	0	1	0	0	0	0	0	0	0	0	0	0	0	0	0	0	0	0	0	0	0	0	0	0	0	0	0	0	0	2	0	0	0	2	0	0	0	0	0	0	0	1
NFKB_C	0.51501	67	117	863	1492	0.58	2	3	6	1	4	0	0	2	1	2	1	0	1	2	1	2	0	0	2	3	0	0	2	0	0	1	0	2	2	1	0	0	1	2	1	0	1	0	0	1	0	2	2
CLOCKBMAL_Q6	0.519386	2	117	35	1492	0.02	0	0	0	0	0	0	0	0	0	0	0	0	0	0	0	0	0	0	0	0	0	0	0	0	0	0	0	0	0	0	0	0	0	0	0	0	0	0	0	0	0	0	0
LRF_Q2	0.521374	93	117	1194	1492	0.8	7	4	6	7	3	7	1	2	0	1	1	3	0	2	0	1	0	3	3	1	3	1	3	2	7	1	3	0	3	4	0	3	4	7	2	5	4	0	5	2	2	10	0
HP1SITEFACTOR_Q6	0.521707	14	117	189	1492	0.13	0	0	0	0	0	0	0	0	0	0	0	1	1	0	0	0	1	0	0	1	0	0	0	0	0	0	0	0	0	0	0	0	0	0	0	0	0	0	1	0	0	0	1
P53_01	0.526128	70	117	903	1492	0.61	2	0	3	3	1	2	1	2	0	4	0	0	2	4	1	2	0	2	0	2	0	0	1	0	0	1	3	4	0	1	0	1	0	1	1	9	0	0	1	1	0	2	0
TAL1BETAE47_01	0.535617	110	117	1410	1492	0.95	4	7	3	3	5	7	5	2	6	1	5	3	3	5	3	5	6	8	8	5	9	1	6	5	2	0	2	1	0	3	2	2	4	2	6	3	13	3	3	6	1	8	4
PBX1_02	0.543407	23	117	307	1492	0.21	0	0	0	0	0	0	0	1	0	0	1	0	0	0	0	0	2	0	0	0	0	0	1	1	0	0	0	0	1	0	1	0	0	0	0	0	0	0	1	0	0	1	1
YY1_Q6_02	0.545912	113	117	1448	1492	0.97	2	1	8	2	4	6	3	5	0	4	3	4	2	8	3	4	6	8	5	4	1	2	5	2	2	5	2	6	2	5	4	0	3	7	5	8	4	6	2	1	7	7	5
PLZF_02	0.546134	99	117	1273	1492	0.85	1	1	3	3	8	2	6	1	6	2	10	3	3	1	3	7	11	0	4	6	8	6	3	3	2	4	0	2	1	2	2	0	5	2	7	1	2	15	4	0	8	2	2
GATA6_01	0.547585	92	117	1185	1492	0.79	0	0	3	2	1	1	2	0	7	3	2	3	4	1	1	1	3	2	1	6	1	3	6	3	0	8	2	4	1	0	2	0	5	1	5	1	3	4	2	3	6	3	2
POU3F2_02	0.551923	91	117	1173	1492	0.79	0	2	2	2	5	4	6	1	3	1	5	1	1	1	2	12	5	1	2	7	3	1	3	3	0	5	0	2	1	1	2	1	4	1	2	1	1	11	2	3	6	1	3
BLIMP1_Q6	0.552586	4	117	63	1492	0.04	0	0	0	0	0	0	0	0	0	0	0	0	0	0	0	0	0	0	0	0	0	0	0	0	0	0	0	0	0	0	0	0	0	0	0	0	0	0	0	0	0	0	0
E12_Q6	0.55421	26	117	347	1492	0.23	0	0	1	0	0	1	1	0	0	0	0	0	0	0	0	0	0	1	0	1	0	0	0	0	0	0	0	0	0	1	0	0	0	1	0	1	0	0	0	0	0	0	0
HNF1_C	0.559798	40	117	527	1492	0.35	0	1	0	0	0	0	0	1	0	1	2	1	0	0	0	1	2	0	0	1	3	1	0	0	0	2	0	0	0	0	0	0	0	0	2	0	0	3	0	0	2	0	1
XBP1_01	0.562772	9	117	129	1492	0.09	0	0	0	0	0	0	0	0	1	0	1	0	0	0	0	0	0	0	0	0	0	0	0	1	0	0	0	0	0	0	0	0	0	0	0	0	0	0	0	0	0	0	0
HELIOSA_01	0.563305	113	117	1449	1492	0.97	8	8	7	4	6	9	5	4	2	3	3	2	2	4	6	2	5	5	6	4	3	2	5	1	5	4	6	4	4	2	2	2	11	5	6	3	3	2	1	5	4	8	6
MEIS1BHOXA9_02	0.565273	15	117	207	1492	0.14	0	0	0	0	0	0	0	0	1	0	0	0	0	0	0	0	0	0	0	0	0	1	0	0	0	1	0	0	0	0	0	0	0	0	0	0	1	0	0	1	1	1	0
NFKB_Q6	0.568185	50	117	656	1492	0.44	0	2	6	0	4	0	0	0	0	2	2	0	2	1	1	2	1	0	2	3	0	0	1	0	0	0	1	2	2	0	0	0	0	1	0	0	0	0	0	0	0	2	1
HLF_01	0.569027	20	117	272	1492	0.18	1	0	0	0	0	1	1	0	1	1	1	0	0	0	0	0	0	0	0	0	0	0	0	0	0	1	0	0	0	0	1	0	0	0	0	0	0	0	0	0	1	0	0
YY1_Q6	0.574185	110	117	1413	1492	0.95	1	1	5	2	1	7	3	5	0	4	1	3	1	7	2	2	4	5	5	2	1	0	3	2	2	4	2	3	1	6	4	2	3	4	3	8	2	5	4	1	3	8	4
TCF11MAFG_01	0.575406	51	117	670	1492	0.45	0	0	1	1	1	0	0	3	0	0	0	0	1	0	1	3	0	0	1	3	0	2	0	1	0	0	0	0	0	0	0	0	0	1	0	3	0	0	1	1	2	0	1
CEBPA_01	0.575434	94	117	1214	1492	0.81	3	1	0	1	3	7	6	1	2	2	5	1	3	1	7	6	6	0	3	3	2	5	3	3	2	5	1	2	0	3	3	0	3	1	7	1	3	3	2	2	2	2	6
TEF_Q6	0.577395	29	117	389	1492	0.26	0	0	0	0	1	1	1	0	0	0	2	1	0	0	1	0	1	0	0	0	0	0	1	0	0	0	1	0	0	0	0	0	0	0	3	0	0	2	0	0	1	0	0
FXR_IR1_Q6	0.585425	1	117	25	1492	0.02	0	0	0	0	0	0	0	0	0	0	0	0	0	0	0	0	0	0	0	0	0	0	0	0	0	0	0	0	0	0	0	0	0	0	0	0	0	0	0	0	0	0	0
MEF2_02	0.586001	37	117	493	1492	0.33	1	0	0	2	0	0	1	0	0	0	1	0	0	0	0	0	1	1	0	3	1	0	0	0	0	1	1	0	1	1	0	1	0	0	0	0	0	0	0	0	0	1	0
NKX25_01	0.5928	108	117	1390	1492	0.93	3	3	6	3	2	7	5	3	3	2	7	3	1	3	2	5	2	3	5	4	2	5	4	6	0	2	4	4	2	3	5	1	5	0	7	1	0	0	2	0	4	4	1
LPOLYA_B	0.596218	7	117	106	1492	0.07	0	0	0	0	0	1	0	0	0	0	0	0	0	0	0	0	0	0	0	0	0	0	0	0	0	0	0	0	0	0	0	0	0	0	0	0	0	1	0	0	0	0	0
GLI_Q2	0.599329	23	117	315	1492	0.21	0	0	0	0	1	0	0	0	1	0	0	0	0	0	1	0	0	0	0	0	1	0	0	0	0	0	0	0	0	0	1	0	0	1	1	1	1	0	1	2	0	2	0
COUPTF_Q6	0.599826	100	117	1292	1492	0.87	1	2	1	2	1	1	1	1	2	0	1	3	0	1	2	4	1	3	0	2	3	3	1	2	2	1	3	2	1	0	1	0	0	3	2	3	3	1	1	3	2	6	1
HMEF2_Q6	0.607775	12	117	173	1492	0.12	0	0	0	0	0	0	0	0	0	0	0	0	0	0	0	0	0	0	1	0	0	0	0	0	0	0	0	0	0	0	0	0	1	0	0	0	0	1	0	0	0	1	0
HNF6_Q6	0.611446	32	117	433	1492	0.29	0	0	0	1	0	1	0	1	0	0	0	1	0	0	0	1	0	0	0	0	0	1	1	0	0	0	0	2	0	0	0	0	0	0	0	0	0	1	0	2	1	1	1
NFKAPPAB_01	0.612747	57	117	753	1492	0.5	1	2	6	1	1	1	0	0	0	1	0	0	1	3	2	1	1	0	3	1	0	0	2	1	0	2	2	2	1	0	0	0	0	1	1	0	0	0	0	1	1	2	3
AP4_01	0.621546	37	117	499	1492	0.33	0	0	0	1	1	2	0	0	0	0	0	1	2	0	0	0	2	0	0	0	1	0	0	0	1	1	0	1	0	1	0	0	0	1	1	0	2	0	0	0	0	1	0
ICSBP_Q6	0.624589	8	117	122	1492	0.08	0	0	0	0	0	0	0	0	0	0	0	0	0	0	0	0	0	0	0	0	0	0	0	0	0	0	0	0	0	0	1	0	0	0	1	0	0	0	0	0	0	0	0
AP1_Q2	0.625066	97	117	1258	1492	0.84	1	5	2	1	3	2	3	2	2	0	3	1	2	2	3	2	1	2	2	4	3	2	1	3	0	3	2	1	2	1	1	0	2	1	2	2	2	4	5	0	3	3	0
MEF2_04	0.626425	94	117	1221	1492	0.82	2	1	0	5	0	5	3	5	3	2	6	2	1	4	2	3	7	1	1	4	3	1	3	1	0	3	4	0	2	7	1	1	5	0	2	0	0	8	3	0	1	2	4
MAF_Q6	0.627411	1	117	27	1492	0.02	0	0	0	0	0	0	0	0	0	0	0	0	0	0	0	0	0	0	0	0	0	0	0	0	0	0	0	0	0	0	0	0	0	0	0	0	0	0	0	0	0	0	0
RSRFC4_01	0.627411	1	117	27	1492	0.02	0	0	0	0	0	0	0	0	0	0	0	0	0	0	0	0	0	0	0	0	0	0	0	0	0	0	0	0	0	0	0	1	0	0	0	0	0	0	0	0	0	0	0
MTF1_Q4	0.631986	47	117	629	1492	0.42	0	1	2	1	0	1	2	0	0	0	0	0	1	0	0	1	1	0	1	0	1	0	0	2	0	0	3	0	3	0	1	1	1	2	0	0	0	0	0	0	0	1	0
AP1_C	0.634515	89	117	1160	1492	0.78	0	6	1	2	4	0	2	0	0	0	6	0	2	4	0	5	2	7	6	4	6	4	4	7	0	4	0	4	1	2	4	0	7	2	0	5	3	9	2	2	1	3	2
NFKB_Q6_01	0.640951	19	117	269	1492	0.18	0	1	3	0	2	0	0	0	0	1	0	0	1	0	0	0	0	0	2	0	0	0	1	0	0	1	1	0	0	0	0	0	0	0	0	0	0	0	0	0	0	1	0
RORA1_01	0.641663	12	117	177	1492	0.12	0	1	0	0	0	0	0	0	0	0	0	0	0	0	0	0	0	0	0	0	0	0	0	1	0	0	0	1	0	0	1	0	0	0	0	0	0	0	0	0	0	1	0
AP4_Q6	0.647922	51	117	683	1492	0.46	2	2	0	2	1	3	0	0	2	0	1	1	2	0	2	1	3	2	3	0	6	0	0	0	1	0	0	0	0	3	0	2	1	2	2	0	5	1	0	0	0	3	0
STAF_02	0.647923	19	117	270	1492	0.18	1	0	0	0	0	0	0	0	0	0	0	0	0	0	0	0	0	0	0	0	0	0	2	0	0	0	0	0	0	0	1	0	0	0	0	0	0	0	1	1	0	0	0
PPARA_01	0.655388	97	117	1262	1492	0.85	0	2	2	1	1	3	1	2	5	1	0	3	1	1	0	4	0	3	0	0	2	3	1	1	2	3	1	3	3	2	0	0	3	1	3	1	1	1	1	3	1	0	1
HNF4_DR1_Q3	0.663313	72	117	952	1492	0.64	0	1	1	0	1	3	0	0	1	0	1	1	0	1	2	2	0	1	0	1	2	0	2	0	0	1	1	2	1	0	1	0	0	1	1	1	1	1	0	2	1	1	1
FREAC2_01	0.664304	70	117	927	1492	0.62	2	0	0	3	2	4	3	0	4	2	2	0	1	0	0	1	2	1	2	2	2	3	3	0	0	0	1	1	1	3	1	0	4	0	1	1	0	2	0	1	4	0	0
HNF4_Q6_01	0.664348	28	117	390	1492	0.26	0	1	0	0	0	1	0	0	0	0	0	0	0	0	2	0	0	0	0	0	1	0	1	0	0	0	0	0	0	0	0	0	1	0	0	0	0	0	0	2	1	0	0
IRF1_Q6	0.665276	33	117	455	1492	0.3	0	0	1	0	0	0	0	0	2	0	1	0	1	0	1	0	1	1	1	1	0	2	1	0	0	0	0	1	0	0	0	0	0	1	0	0	0	0	2	0	0	0	0
ELK1_01	0.66607	114	117	1466	1492	0.98	7	5	6	1	5	8	5	3	7	1	4	6	8	2	3	5	4	3	3	8	1	3	9	6	8	6	3	5	3	3	5	4	6	6	7	3	1	3	3	4	4	9	5
VMYB_02	0.66607	114	117	1466	1492	0.98	3	6	6	9	6	5	4	6	8	6	7	0	2	7	3	4	7	2	5	11	7	9	7	5	6	10	3	5	4	4	5	5	7	6	8	3	5	5	10	4	5	6	1
ETS_Q4	0.668642	111	117	1432	1492	0.96	1	3	5	2	5	9	3	1	4	3	2	2	9	1	4	2	3	4	5	8	3	5	3	5	3	5	0	3	1	3	4	1	4	4	5	2	4	1	3	6	3	5	3
NRF1_Q6	0.67251	8	117	127	1492	0.09	1	0	0	0	0	0	0	0	0	0	0	0	0	1	0	0	0	0	0	0	0	0	0	0	0	0	0	0	0	0	1	1	0	0	0	0	0	0	0	0	2	0	0
NFKAPPAB50_01	0.683651	98	117	1278	1492	0.86	7	9	7	2	5	3	3	0	1	6	0	0	6	7	2	4	1	1	5	3	4	3	8	5	5	3	4	5	3	4	0	3	6	9	5	3	0	0	4	2	5	9	3
TBX5_02	0.683739	69	117	918	1492	0.62	0	1	1	0	1	3	2	0	0	1	0	1	0	1	0	3	1	2	1	0	0	0	0	1	1	1	3	0	0	3	1	0	1	0	2	0	3	0	2	0	2	0	0
STAT5B_01	0.688753	15	117	223	1492	0.15	0	0	0	0	0	0	0	0	0	0	0	0	0	0	0	1	1	0	0	2	0	0	1	0	0	0	0	0	0	0	0	0	0	0	0	0	0	1	0	0	0	0	0
BRCA_01	0.690983	112	117	1445	1492	0.97	0	5	7	6	8	9	8	7	1	0	3	2	2	3	3	7	8	3	4	5	6	2	2	5	2	1	3	3	3	4	3	3	4	2	6	0	2	2	6	0	1	6	3
FOXM1_01	0.69319	92	117	1206	1492	0.81	2	0	0	0	3	3	1	2	1	2	4	1	0	3	2	2	3	3	1	0	3	4	0	3	2	2	0	2	1	0	3	1	3	1	3	3	0	5	3	1	5	2	0
ALPHACP1_01	0.695308	67	117	895	1492	0.6	0	0	4	1	4	0	0	1	0	0	1	0	1	0	1	0	2	1	2	2	3	0	1	0	1	0	0	4	1	0	0	1	0	0	1	0	0	1	0	0	0	2	2
GFI1B_01	0.706206	76	117	1010	1492	0.68	0	0	2	0	3	4	0	1	1	3	2	2	0	2	2	2	3	2	0	2	0	1	3	4	2	0	1	0	0	0	2	1	3	0	5	0	2	1	1	2	0	2	1
AP1_Q2_01	0.706259	59	117	796	1492	0.53	0	2	0	1	3	1	2	0	0	0	2	0	0	2	2	2	1	0	0	1	0	0	1	2	0	1	0	0	0	1	0	0	1	1	2	0	1	3	0	0	1	0	0
GATA_Q6	0.706498	72	117	960	1492	0.64	0	0	3	1	1	1	1	0	4	0	1	3	3	0	0	1	2	1	1	3	0	1	4	2	0	4	2	1	1	0	1	0	3	0	4	0	1	1	1	1	4	2	1
FOXO1_02	0.715521	95	117	1246	1492	0.84	2	2	0	3	4	4	7	1	7	1	3	0	2	2	2	1	4	2	2	2	3	1	5	3	1	3	0	2	2	5	2	0	4	0	2	0	2	1	0	2	4	3	1
AML1_01	0.717944	68	117	912	1492	0.61	0	0	0	1	3	0	0	0	1	3	0	2	0	0	0	0	1	0	1	0	1	0	0	0	1	1	1	1	0	0	0	1	2	0	1	0	0	1	1	0	2	1	1
OCT1_04	0.725082	55	117	749	1492	0.5	1	0	0	0	4	0	2	1	0	0	3	0	0	0	1	1	0	0	0	1	2	0	0	1	0	1	0	1	0	4	0	0	3	0	3	0	0	4	1	0	1	0	2
PBX_Q3	0.726103	39	117	544	1492	0.36	0	0	0	0	2	1	0	0	0	1	1	1	0	1	1	0	2	0	0	1	0	1	0	2	1	1	1	0	0	0	2	0	0	0	0	1	0	0	0	1	0	1	0
SOX5_01	0.726204	52	117	711	1492	0.48	0	0	0	1	0	5	0	0	2	0	0	0	0	0	2	0	3	2	0	1	0	0	2	0	1	0	0	2	0	1	0	0	0	0	2	1	0	1	2	0	5	0	2
OCT1_02	0.731247	107	117	1391	1492	0.93	3	2	5	3	10	7	8	3	11	6	9	7	5	3	2	10	4	8	3	13	7	8	5	3	1	6	1	0	1	3	4	0	18	6	8	3	4	13	7	3	9	3	3
ZID_01	0.738303	19	117	284	1492	0.19	0	1	0	1	0	1	0	0	0	0	0	0	0	0	0	0	0	0	0	0	1	0	0	0	0	0	0	0	0	0	1	1	0	0	0	2	0	0	0	0	0	0	0
BACH2_01	0.741113	7	117	121	1492	0.08	0	0	0	0	1	0	1	0	0	0	0	0	0	0	0	0	0	0	0	0	0	0	0	0	0	0	0	0	0	0	0	0	1	0	0	0	0	0	0	0	0	0	0
HNF4_01	0.742147	57	117	778	1492	0.52	0	1	0	1	1	1	0	0	1	0	1	0	0	1	1	2	0	0	2	1	1	1	0	2	1	0	1	0	0	0	0	0	5	2	0	1	2	0	0	1	0	0	0
E47_02	0.742183	72	117	967	1492	0.65	1	1	1	0	2	2	1	0	0	0	0	3	0	3	1	1	0	2	2	1	1	1	0	3	0	0	0	0	1	1	1	0	1	1	1	1	1	0	0	3	0	0	2
GATA3_02	0.742183	72	117	967	1492	0.65	0	0	2	2	2	2	2	2	6	1	2	1	4	1	0	1	2	2	0	3	1	1	5	3	0	5	2	3	0	0	2	0	1	1	2	0	2	1	0	3	5	3	2
IPF1_Q4_01	0.743596	58	117	791	1492	0.53	0	2	3	0	4	2	1	3	0	1	1	1	0	0	1	2	2	0	0	1	1	2	1	2	1	4	1	1	0	0	0	0	2	1	2	0	2	1	0	0	0	1	1
SREBP_Q3	0.743764	87	117	1153	1492	0.77	2	1	2	1	3	6	1	1	0	0	1	1	0	2	1	1	4	2	2	0	1	2	7	2	0	1	0	2	1	2	1	0	4	3	4	1	5	0	3	1	2	4	0
PAX5_01	0.750088	56	117	767	1492	0.51	2	1	3	3	0	1	0	0	0	4	0	1	1	1	0	1	0	1	0	0	2	0	1	0	0	0	2	0	0	0	1	1	1	0	2	1	0	0	2	1	0	0	2
CEBP_Q2_01	0.750893	110	117	1427	1492	0.96	3	4	5	4	8	11	10	1	6	3	7	2	5	1	13	7	9	2	8	12	7	5	4	6	2	7	3	4	2	5	3	0	11	3	7	0	4	2	7	3	4	3	7
BRN2_01	0.751975	72	117	969	1492	0.65	0	1	0	1	0	8	2	1	1	2	2	2	0	0	1	0	1	4	3	1	2	2	2	0	0	2	0	0	0	2	0	1	8	0	5	0	0	7	1	1	3	3	0
TCF11_01	0.756724	113	117	1460	1492	0.98	0	3	3	1	9	4	4	2	6	0	7	5	4	3	5	6	4	5	4	11	3	6	7	3	0	5	2	7	4	3	3	1	5	6	11	7	6	6	4	1	5	7	4
GATA1_04	0.758965	84	117	1119	1492	0.75	0	0	3	1	1	1	2	1	4	3	2	5	4	0	1	1	3	3	1	4	1	3	5	2	0	6	2	3	1	0	1	0	5	1	4	0	1	4	1	2	5	2	3
NFY_C	0.759869	75	117	1008	1492	0.68	0	1	0	1	1	4	0	3	1	0	5	2	1	1	2	1	1	2	0	0	1	1	3	1	1	2	0	3	5	0	0	3	2	0	3	1	0	0	2	0	0	1	6
STAT5A_01	0.760879	17	117	261	1492	0.17	0	0	0	0	0	0	0	0	0	0	0	0	0	0	0	1	0	0	0	2	0	0	2	0	0	1	0	0	0	0	0	0	0	0	0	0	0	1	0	0	0	0	0
ETS1_B	0.768183	85	117	1133	1492	0.76	1	2	2	0	1	2	1	1	4	1	2	1	5	0	2	0	1	0	3	4	1	3	2	3	2	2	0	1	0	1	0	1	2	0	1	1	1	0	2	2	1	2	0
GATA2_02	0.772398	59	117	810	1492	0.54	0	0	2	2	1	1	2	0	4	0	0	2	4	0	0	1	1	2	0	2	0	1	5	1	0	5	2	2	0	0	1	0	1	0	2	0	0	1	0	1	4	2	1
POU1F1_Q6	0.777947	17	117	264	1492	0.18	0	0	0	0	0	0	1	0	0	1	0	0	0	2	0	0	1	0	0	0	0	1	0	0	0	0	0	0	0	0	0	0	2	0	0	0	0	1	1	0	0	0	0
PPAR_DR1_Q2	0.778083	37	117	529	1492	0.35	0	0	0	0	0	0	0	0	2	0	0	0	0	0	0	0	0	1	0	1	0	0	1	0	1	1	0	0	0	0	0	0	1	0	1	0	0	1	0	1	0	0	1
OCT1_Q5_01	0.779467	44	117	620	1492	0.42	1	0	0	0	2	0	1	1	0	0	0	0	1	0	2	1	0	0	0	2	3	0	0	0	0	1	1	1	0	3	0	0	1	0	1	0	0	3	0	0	0	0	2
HMGIY_Q3	0.78181	98	117	1292	1492	0.87	2	4	2	0	5	10	9	2	4	1	6	5	11	9	14	5	11	0	8	5	4	7	3	1	0	4	3	1	0	8	4	1	12	1	8	0	0	11	0	0	4	2	5
NFKAPPAB65_01	0.786862	49	117	686	1492	0.46	0	3	3	1	3	0	0	0	1	1	2	0	3	0	0	3	1	0	4	0	1	0	4	1	0	2	1	4	1	0	0	0	1	0	0	0	0	0	1	0	0	1	2
E2_Q6_01	0.789436	1	117	37	1492	0.02	0	0	0	0	0	0	0	0	0	0	0	0	0	0	0	0	0	0	0	0	0	0	0	0	0	0	0	0	0	0	0	0	0	0	0	0	0	0	0	0	0	0	0
OCT1_05	0.806478	18	117	283	1492	0.19	0	0	0	0	1	0	0	0	0	0	0	0	0	0	0	0	0	0	0	0	1	0	0	0	0	0	0	0	0	0	0	0	0	0	1	0	0	0	0	0	0	0	2
AP1_Q4	0.812121	92	117	1226	1492	0.82	1	4	1	1	3	3	3	0	2	0	3	2	3	2	3	1	1	1	4	2	2	2	0	3	0	2	2	1	1	1	1	0	3	1	4	3	2	3	3	0	3	1	0
MYOD_01	0.81578	24	117	366	1492	0.25	0	0	0	0	0	1	0	0	0	0	0	1	0	0	0	1	0	0	1	0	0	0	0	1	0	0	0	0	0	0	0	0	0	0	0	1	1	0	0	2	0	0	0
OCT1_B	0.819985	20	117	313	1492	0.21	0	0	0	0	1	0	0	0	0	0	0	0	0	0	0	1	0	0	0	1	1	0	0	0	0	0	0	0	0	1	0	0	0	0	0	0	0	0	0	0	0	0	1
CMAF_01	0.821705	113	117	1464	1492	0.98	7	6	2	8	8	11	7	4	4	7	1	3	7	3	4	8	9	2	1	4	3	2	3	4	3	6	2	4	3	3	3	1	5	4	8	3	5	3	4	4	8	7	6
YY1_02	0.821705	113	117	1464	1492	0.98	2	1	8	3	5	10	3	5	1	3	5	4	2	6	2	5	4	7	5	2	3	3	5	3	1	4	3	6	2	7	2	2	3	7	4	9	7	3	4	3	3	10	5
AREB6_03	0.826862	75	117	1023	1492	0.69	1	1	2	0	1	2	1	0	0	0	0	3	0	3	1	1	0	2	3	1	0	1	0	4	0	0	0	0	1	1	1	0	0	1	1	1	1	0	1	4	0	1	2
RBPJK_01	0.827852	16	117	260	1492	0.17	1	0	1	1	0	0	0	1	1	0	0	0	0	0	0	0	0	0	0	0	0	0	0	1	0	0	0	0	0	1	0	0	0	0	0	0	0	1	0	0	0	0	0
MEF2_03	0.830786	54	117	761	1492	0.51	0	0	0	1	1	1	2	0	0	0	2	0	0	0	0	1	0	1	0	2	1	0	0	0	0	1	1	0	2	1	0	1	1	1	2	0	0	0	0	0	1	1	0
MYB_Q5_01	0.831579	114	117	1474	1492	0.99	2	6	10	7	7	6	5	6	9	6	5	1	5	7	3	4	7	2	6	12	6	9	5	7	5	11	4	7	4	5	7	7	10	8	10	5	2	4	9	5	5	6	2
OCT_Q6	0.83607	74	117	1013	1492	0.68	1	0	1	0	4	0	3	1	0	0	3	1	1	0	3	2	0	1	0	3	3	0	0	1	0	3	1	2	1	3	0	0	6	0	2	0	1	5	2	0	2	0	2
LYF1_01	0.838969	101	117	1336	1492	0.9	1	3	1	1	2	5	3	1	1	0	3	4	0	4	3	1	4	4	1	1	2	4	3	3	2	2	1	3	4	2	0	1	8	3	2	4	2	3	3	4	0	6	2
PPARG_03	0.850965	53	117	754	1492	0.51	0	1	0	1	0	1	0	0	4	0	0	1	0	0	1	0	0	1	0	1	1	0	1	0	2	0	1	1	1	0	1	0	2	0	1	1	1	0	0	0	0	0	1
AP1FJ_Q2	0.85273	105	117	1383	1492	0.93	2	5	3	1	4	5	4	2	3	0	5	2	3	2	3	3	1	3	2	4	2	1	3	3	0	4	2	2	1	2	2	1	2	3	5	3	3	5	5	0	3	3	0
AREB6_01	0.856495	101	117	1339	1492	0.9	1	2	2	0	3	2	1	3	0	3	2	4	1	3	0	2	2	5	3	2	1	1	1	2	0	2	1	0	4	2	3	0	1	4	1	3	2	3	1	4	1	4	4
EVI1_04	0.860055	12	117	211	1492	0.14	0	0	0	0	0	0	0	1	1	0	0	0	1	0	0	0	0	0	0	0	0	0	0	0	0	0	0	1	0	0	0	0	0	0	0	0	0	0	0	1	0	0	1
SMAD3_Q6	0.860768	48	117	693	1492	0.46	0	1	3	3	0	2	0	0	0	0	0	0	2	0	0	0	0	0	2	0	2	1	0	0	1	0	1	0	1	1	0	0	2	1	1	0	0	0	0	0	0	0	1
PBX1_01	0.863044	21	117	337	1492	0.23	0	0	0	0	0	1	0	2	0	0	0	0	0	0	0	0	2	1	0	0	0	0	2	0	0	0	0	0	0	0	0	0	1	0	0	0	0	1	1	0	0	0	1
USF_Q6_01	0.871509	60	117	849	1492	0.57	2	0	1	0	0	0	1	2	0	0	0	4	3	2	1	0	0	2	3	0	0	1	2	7	0	0	0	1	0	1	1	0	0	1	2	1	0	0	0	0	0	2	0
FOXP3_Q4	0.872305	3	117	79	1492	0.05	0	0	0	0	0	0	0	0	0	0	0	0	0	0	0	0	0	0	0	0	0	0	0	0	0	0	0	0	0	0	0	0	0	0	0	0	0	0	0	0	0	0	0
EBF_Q6	0.88	35	117	530	1492	0.36	2	0	0	0	0	0	1	1	0	0	0	0	0	0	0	0	0	0	1	0	0	0	1	0	1	0	0	0	0	0	0	0	2	0	1	0	1	0	0	1	1	0	0
COUP_DR1_Q6	0.880652	34	117	517	1492	0.35	0	0	0	0	0	0	2	0	0	0	0	0	0	0	0	0	1	0	0	0	0	0	1	0	0	1	0	0	1	0	1	0	0	0	1	0	0	1	0	1	0	0	1
TGIF_01	0.88732	38	117	572	1492	0.38	0	0	0	0	2	1	0	1	1	1	0	1	1	0	0	0	0	0	1	0	1	0	0	0	0	1	0	1	0	0	0	0	0	0	0	1	3	0	0	0	0	0	0
RREB1_01	0.894152	4	117	99	1492	0.07	0	0	0	0	0	0	0	0	0	0	0	0	0	0	0	0	0	0	0	0	0	0	0	0	0	0	0	0	0	0	0	0	0	0	0	0	0	0	0	0	0	0	0
IK1_01	0.897037	35	117	536	1492	0.36	1	1	0	0	1	0	1	2	0	1	1	0	0	0	0	0	1	0	3	0	1	0	0	0	0	1	0	2	0	1	0	0	2	4	0	0	0	0	0	1	0	0	0
ZTA_Q2	0.899336	8	117	162	1492	0.11	0	0	0	0	0	1	0	0	0	0	0	0	0	0	0	0	0	0	0	0	0	0	0	0	0	0	0	0	0	0	0	0	0	0	0	0	0	1	0	0	1	0	0
USF_C	0.901428	71	117	996	1492	0.67	3	1	1	1	1	4	0	2	0	0	0	4	2	4	1	0	1	3	2	0	1	0	2	5	0	0	0	0	1	1	2	0	1	3	0	3	0	0	0	2	0	0	2
SMAD_Q6	0.901707	114	117	1478	1492	0.99	7	5	5	4	5	11	4	5	5	2	2	2	6	3	7	4	2	5	4	7	4	4	9	4	3	6	4	1	3	6	3	5	9	6	5	1	5	4	6	6	3	6	7
FXR_Q3	0.906538	30	117	473	1492	0.32	0	0	0	1	1	0	0	0	1	0	0	0	0	1	1	0	0	0	0	1	2	1	1	0	0	1	0	0	0	1	1	0	0	0	0	0	1	0	0	0	1	1	1
HEB_Q6	0.910305	27	117	434	1492	0.29	0	1	0	0	0	1	0	1	1	0	0	0	0	0	0	0	0	1	0	0	2	0	0	1	0	0	0	0	0	0	0	0	0	0	0	1	2	0	1	0	0	2	0
NRF2_Q4	0.912338	77	117	1073	1492	0.72	1	3	2	2	5	1	1	1	0	0	1	0	3	0	0	3	1	1	1	2	1	2	1	4	0	0	3	1	0	0	3	0	4	2	1	3	2	3	0	1	3	1	2
ETS_Q6	0.912792	111	117	1453	1492	0.97	3	5	5	3	4	10	4	1	4	6	3	4	7	1	4	5	4	4	3	11	3	6	7	11	3	5	0	4	4	4	5	2	9	3	8	4	3	2	2	3	4	6	3
RORA_Q4	0.916096	5	117	120	1492	0.08	0	0	0	0	0	0	0	0	0	0	0	0	0	1	0	0	0	0	0	1	0	0	0	1	0	0	0	0	0	0	0	0	0	0	0	0	0	0	0	0	0	0	0
RFX_Q6	0.918918	115	117	1486	1492	1	3	5	12	8	10	15	7	7	1	2	5	0	3	5	6	6	9	1	5	10	6	4	7	5	4	3	10	3	3	5	4	2	8	8	4	3	4	5	11	2	5	12	5
OCT1_Q6	0.919658	70	117	991	1492	0.66	1	0	1	2	5	1	2	1	0	0	4	1	1	0	3	3	0	0	0	2	3	0	0	3	0	3	2	1	1	3	1	0	1	2	4	2	0	4	0	0	1	0	2
AHR_01	0.919755	34	117	532	1492	0.36	0	1	2	0	0	2	1	0	1	0	2	0	0	1	0	2	0	0	1	0	0	0	0	0	1	0	0	0	0	1	0	1	1	1	0	0	1	0	1	0	0	0	1
MYOGNF1_01	0.924553	116	117	1491	1492	1	13	15	21	12	7	28	8	14	6	9	9	11	11	13	5	14	13	6	14	14	11	6	15	11	10	11	11	15	7	12	8	11	25	30	9	12	20	2	4	13	11	23	8
GATA1_05	0.931896	79	117	1105	1492	0.74	0	0	3	2	1	1	3	0	6	2	4	2	5	1	1	1	3	3	0	3	2	2	8	3	0	7	2	2	0	0	2	0	1	1	3	0	2	1	0	1	6	4	2
E47_01	0.932207	38	117	591	1492	0.4	0	2	1	0	2	2	1	0	1	0	0	0	0	0	1	1	0	1	1	0	0	1	0	0	1	0	0	0	0	1	0	0	1	1	2	1	1	0	0	0	0	0	0
AP4_Q5	0.935605	48	117	723	1492	0.48	4	2	0	2	2	3	0	0	2	0	1	2	2	0	2	1	2	1	4	0	5	0	0	0	1	0	0	0	0	3	0	2	3	2	2	0	9	2	0	0	0	4	0
AML_Q6	0.942803	53	117	791	1492	0.53	0	0	0	1	3	1	0	0	0	0	0	2	1	0	1	0	1	0	1	0	1	0	0	0	0	1	0	1	0	0	0	1	1	0	1	0	0	1	0	0	1	0	1
MYB_Q6	0.943822	114	117	1481	1492	0.99	3	8	10	8	6	12	5	4	12	6	11	3	6	4	7	14	10	2	6	13	12	12	7	10	3	9	5	8	3	4	7	10	15	4	6	4	6	9	9	5	9	7	5
MYOD_Q6	0.94479	68	117	979	1492	0.66	2	1	1	0	3	2	1	0	1	0	0	2	0	0	1	1	0	1	4	2	2	1	0	2	0	0	0	0	0	1	1	0	1	1	1	1	7	0	0	2	0	3	0
PADS_C	0.947779	17	117	312	1492	0.21	0	0	0	0	0	0	0	0	0	0	0	0	0	0	0	0	0	0	1	0	0	0	0	0	0	0	0	0	0	0	0	0	0	0	0	0	1	0	1	2	0	0	0
DEC_Q1	0.948612	46	117	705	1492	0.47	0	0	1	0	0	0	1	1	0	0	0	2	0	1	0	0	0	1	1	0	0	1	2	2	0	0	1	1	0	1	1	0	0	0	2	0	0	0	0	1	0	1	0
MYOD_Q6_01	0.950725	93	117	1275	1492	0.85	3	5	3	2	2	4	3	0	1	0	2	4	0	3	2	3	0	3	5	2	6	3	0	3	2	0	0	1	1	3	1	2	1	3	2	1	8	2	2	3	0	5	2
EBOX_Q6_01	0.951617	79	117	1115	1492	0.75	3	1	1	0	2	4	0	2	0	0	0	5	2	4	1	3	0	3	4	1	1	0	3	5	0	0	0	0	1	1	1	0	2	3	1	3	1	0	0	3	0	0	2
TBX5_01	0.951713	31	117	509	1492	0.34	0	0	0	0	0	1	1	0	0	0	0	1	0	2	1	3	0	2	0	0	0	1	0	2	0	1	1	0	0	0	0	0	0	0	0	0	1	0	0	0	1	0	0
GR_01	0.955399	114	117	1482	1492	0.99	0	4	6	6	5	13	9	7	5	7	11	3	5	4	8	6	8	5	5	7	1	4	7	7	1	7	7	7	8	4	9	4	7	6	5	1	7	6	6	3	5	6	6
E2A_Q6	0.959122	81	117	1143	1492	0.77	2	2	2	0	2	3	2	0	1	0	0	4	0	2	1	2	0	3	5	2	2	1	0	3	0	0	0	0	0	1	1	0	1	1	2	1	7	0	0	3	0	3	1
SF1_Q6	0.96089	27	117	461	1492	0.31	0	0	0	1	0	0	0	1	0	0	0	1	0	0	0	1	0	0	0	0	0	0	0	1	0	0	0	0	0	0	0	0	0	0	1	0	0	0	0	1	1	1	0
NFAT_Q4_01	0.966235	72	117	1042	1492	0.7	0	0	5	0	3	2	2	1	0	2	0	1	2	0	1	2	2	1	0	1	1	3	2	1	0	6	1	2	0	1	0	0	3	0	1	0	1	1	2	0	0	2	0
SF1_Q6_01	0.966285	69	117	1006	1492	0.67	0	0	2	3	0	2	0	1	0	1	2	1	2	1	2	1	1	2	0	0	2	0	0	2	0	0	0	1	0	0	1	0	1	0	3	0	0	0	0	2	1	1	1
LDSPOLYA_B	0.970307	53	117	812	1492	0.54	0	0	0	0	2	2	3	2	0	0	0	1	2	2	0	0	0	2	0	2	1	2	2	2	0	1	2	0	1	1	2	0	2	1	0	0	2	0	1	1	1	0	2
MEIS1AHOXA9_01	0.971783	70	117	1023	1492	0.69	0	1	1	1	1	1	0	3	2	2	1	0	1	1	1	0	0	1	1	0	5	2	2	0	0	4	0	0	1	1	1	0	1	0	0	1	1	2	3	1	2	0	0
OLF1_01	0.973165	22	117	402	1492	0.27	0	0	0	0	0	0	0	0	1	0	0	0	0	0	0	0	0	0	0	0	0	1	1	0	0	0	0	0	0	0	0	0	2	0	1	0	0	0	0	0	0	0	0
MYOGENIN_Q6	0.974007	66	117	977	1492	0.65	2	2	1	0	3	2	0	0	1	0	1	2	0	0	1	0	0	2	4	1	4	0	0	2	0	0	0	0	0	2	0	0	3	1	1	1	8	0	0	2	0	2	0
CREBP1CJUN_01	0.974204	82	117	1166	1492	0.78	2	1	0	1	2	6	2	1	3	1	3	2	1	1	3	5	0	1	0	4	2	3	5	2	0	2	0	5	3	0	3	0	0	2	0	0	2	0	1	2	3	3	0
RBPJK_Q4	0.975324	11	117	242	1492	0.16	1	0	0	0	0	0	0	1	0	0	0	0	0	0	0	0	0	0	0	0	0	1	0	1	0	0	0	0	0	1	0	0	0	0	0	0	0	1	0	0	0	0	0
PEBP_Q6	0.976841	43	117	691	1492	0.46	0	0	0	1	3	0	0	0	1	0	0	2	2	0	0	0	1	0	1	0	0	0	0	0	0	1	0	1	0	0	0	0	0	0	1	0	0	1	0	0	0	0	1
MEIS1_01	0.976843	45	117	717	1492	0.48	0	0	0	0	2	2	0	2	1	1	0	2	1	1	0	1	1	1	3	0	1	0	0	0	0	0	0	1	0	0	1	0	0	0	0	1	0	0	0	0	0	1	0
DR1_Q3	0.979527	55	117	848	1492	0.57	0	1	0	0	1	1	1	0	3	0	0	1	0	0	1	0	0	1	0	1	1	0	1	0	1	1	1	1	0	0	0	0	0	2	1	1	1	0	0	1	0	0	0
COREBINDINGFACTOR_Q6	0.981224	26	117	468	1492	0.31	0	0	0	0	3	0	0	0	0	0	0	1	0	0	0	0	1	0	1	0	0	0	0	0	0	1	0	1	0	0	0	0	0	0	1	0	0	1	0	0	0	0	0
USF_02	0.985293	68	117	1016	1492	0.68	2	0	2	2	2	0	0	2	0	0	0	6	2	4	2	2	2	4	4	2	4	0	2	8	0	0	0	0	2	2	2	0	2	2	0	4	2	0	0	4	0	2	0
E2A_Q2	0.987865	60	117	924	1492	0.62	2	2	3	0	1	2	0	0	0	0	0	2	0	0	1	0	0	0	2	1	2	0	0	0	0	0	0	0	0	2	1	0	1	1	0	1	5	0	0	3	0	2	1
SMAD_Q6_01	0.98838	100	117	1373	1492	0.92	2	2	4	2	2	3	3	0	1	2	0	1	2	1	5	1	0	2	5	3	4	3	7	4	1	3	4	0	4	3	1	1	5	1	0	1	2	0	0	1	0	5	4
AREB6_02	0.990264	63	117	966	1492	0.65	0	1	0	0	2	1	0	0	1	0	0	2	0	2	0	3	0	2	1	1	0	1	0	3	0	1	1	1	0	1	1	0	1	0	0	0	2	0	0	0	1	0	1
NFAT_Q6	0.991749	65	117	994	1492	0.67	0	0	1	0	3	3	1	1	0	1	1	1	2	0	2	3	0	0	1	1	1	4	0	0	1	3	0	0	0	1	0	0	2	0	1	0	0	2	1	0	0	1	2
TFE_Q6	0.992716	37	117	643	1492	0.43	0	0	1	1	0	2	0	0	0	0	0	3	0	1	0	0	1	0	1	0	1	0	2	0	0	0	0	0	1	0	1	0	1	0	0	2	0	0	0	0	0	0	0
VBP_01	0.993211	1	117	88	1492	0.06	0	0	0	0	0	0	0	0	1	0	0	0	0	0	0	0	0	0	0	0	0	0	0	0	0	0	0	0	0	0	0	0	0	0	0	0	0	0	0	0	0	0	0
OCT4_01	0.995513	18	117	387	1492	0.26	0	0	0	0	1	1	0	0	0	0	0	0	0	0	0	0	0	0	0	1	1	0	0	0	0	0	0	0	0	1	0	0	0	0	0	0	0	2	0	0	0	0	1
OSF2_Q6	0.997138	24	117	485	1492	0.33	0	0	0	1	2	0	0	0	0	0	0	2	0	0	0	0	1	0	1	0	0	0	0	0	0	0	0	0	0	0	0	0	0	0	0	0	0	1	0	0	0	0	1
DELTAEF1_01	0.998317	51	117	858	1492	0.58	1	0	0	0	0	1	1	0	0	0	0	2	1	4	0	1	0	1	0	0	0	2	0	3	0	0	0	1	1	1	0	0	0	0	0	0	2	0	0	2	2	0	3
AIRE_01	NA	117	117	1487	1492	1	12	18	25	10	8	23	15	10	10	9	9	19	14	19	7	12	12	17	7	13	25	13	17	12	14	12	17	9	10	17	10	11	27	21	16	24	17	2	4	11	5	35	12
AP2ALPHA_01	NA	117	117	1411	1492	0.95	28	11	29	22	5	19	4	10	5	14	1	4	9	3	4	11	6	9	10	8	12	3	10	2	11	7	5	2	5	8	4	12	10	25	9	17	5	2	9	12	10	20	6
AP2ALPHA_03	NA	117	117	1466	1492	0.98	66	18	46	48	16	60	18	20	8	26	2	36	20	10	14	26	28	12	26	12	44	4	32	22	46	30	18	14	24	34	16	52	38	66	20	38	16	2	28	39	24	62	38
AP2REP_01	NA	117	117	1492	1492	1	5	16	21	9	12	11	8	10	13	6	10	13	8	12	7	12	12	5	4	13	10	8	11	12	10	9	11	4	11	8	11	9	17	13	8	11	7	4	15	11	11	10	10
AP2_Q3	NA	117	117	1474	1492	0.99	39	19	41	27	9	46	9	11	7	23	4	18	12	9	12	16	15	13	21	10	21	7	15	5	19	15	13	15	12	23	15	36	25	45	19	32	9	4	20	26	13	48	15
APOLYA_B	NA	1	117	0	1492	0	0	0	0	0	0	0	0	0	0	0	0	0	0	0	0	0	0	0	0	0	0	0	0	0	0	0	0	0	0	0	0	0	1	0	0	0	0	0	0	0	0	0	0
ARP1_01	NA	117	117	1484	1492	0.99	7	6	8	7	6	10	7	11	5	7	7	9	7	14	11	12	3	7	6	5	9	3	8	2	3	5	9	5	4	12	4	3	13	8	13	7	5	4	7	9	8	16	4
BEL1_B	NA	0	117	2	1492	0	0	0	0	0	0	0	0	0	0	0	0	0	0	0	0	0	0	0	0	0	0	0	0	0	0	0	0	0	0	0	0	0	0	0	0	0	0	0	0	0	0	0	0
CACD_01	NA	117	117	1468	1492	0.98	31	11	24	20	17	24	5	5	2	9	3	24	3	13	7	8	11	9	14	15	31	4	8	21	35	10	18	7	10	21	13	25	28	31	13	25	26	4	22	12	7	41	12
CETS168_Q6	NA	117	117	1484	1492	0.99	11	5	9	3	6	20	11	3	4	8	13	12	7	2	4	11	6	6	6	16	5	5	13	16	8	6	5	7	8	10	8	10	15	15	11	7	4	4	4	6	6	20	8
CETS1P54_03	NA	117	117	1490	1492	1	14	12	11	3	10	17	8	6	15	9	12	5	12	8	5	8	7	2	4	15	8	14	10	17	8	14	1	10	7	9	6	8	11	14	6	7	4	4	3	10	7	17	7
CP2_01	NA	117	117	1486	1492	1	15	6	26	6	8	18	6	6	5	10	1	5	12	7	7	12	5	11	5	10	13	3	4	5	6	9	6	11	7	7	9	7	12	19	8	8	12	2	7	16	5	21	6
CP2_02	NA	117	117	1489	1492	1	21	9	31	11	8	23	8	13	5	10	5	7	17	7	3	10	16	12	11	6	8	5	10	13	10	9	13	11	11	18	12	14	15	26	11	15	14	2	11	15	12	26	15
DR3_Q4	NA	117	117	1486	1492	1	2	8	14	6	9	17	3	3	5	6	8	12	4	6	4	6	4	7	6	6	15	3	10	6	10	6	8	4	2	8	7	2	12	8	9	10	13	4	3	5	6	14	5
E4BP4_01	NA	0	117	62	1492	0.04	0	0	0	0	0	0	0	0	0	0	0	0	0	0	0	0	0	0	0	0	0	0	0	0	0	0	0	0	0	0	0	0	0	0	0	0	0	0	0	0	0	0	0
ELF1_Q6	NA	117	117	1485	1492	1	6	6	12	4	14	14	6	3	8	10	7	4	7	1	6	8	6	10	7	19	6	14	8	13	7	7	1	8	4	4	8	3	12	6	11	3	7	6	9	8	5	11	11
ELK1_02	NA	117	117	1470	1492	0.99	6	8	9	1	5	10	4	1	10	6	6	2	11	2	3	3	7	3	4	12	3	6	7	13	3	8	1	6	1	4	5	7	9	4	5	5	5	3	3	8	5	5	5
GATA1_01	NA	117	117	1487	1492	1	9	5	8	6	9	27	6	8	8	7	8	7	6	13	11	9	10	10	5	9	5	8	7	10	5	3	4	6	10	9	5	9	11	20	10	12	10	3	7	5	4	13	7
GR_Q6	NA	117	117	1492	1492	1	7	8	18	13	8	16	7	5	9	10	7	12	10	9	9	11	12	9	5	9	6	10	15	8	3	11	10	10	7	7	5	5	11	7	14	9	10	5	14	7	17	6	15
HAND1E47_01	NA	117	117	1492	1492	1	17	7	24	4	10	16	13	11	6	11	3	9	13	4	15	11	10	12	7	10	13	5	13	8	7	14	14	4	11	8	9	6	16	12	13	9	18	4	8	15	7	21	9
HFH4_01	NA	0	117	21	1492	0.01	0	0	0	0	0	0	0	0	0	0	0	0	0	0	0	0	0	0	0	0	0	0	0	0	0	0	0	0	0	0	0	0	0	0	0	0	0	0	0	0	0	0	0
HMGIY_Q6	NA	117	117	1465	1492	0.98	4	4	13	3	9	12	5	5	9	5	12	6	8	4	8	8	10	2	5	10	7	15	7	9	1	12	5	4	3	4	7	2	16	1	13	3	4	7	4	4	5	8	9
IK2_01	NA	117	117	1489	1492	1	9	11	16	4	6	14	9	10	8	7	8	7	3	12	8	3	12	10	7	8	4	9	4	12	5	9	9	13	10	8	4	8	14	13	5	9	8	5	7	8	6	14	11
MIF1_01	NA	0	117	10	1492	0.01	0	0	0	0	0	0	0	0	0	0	0	0	0	0	0	0	0	0	0	0	0	0	0	0	0	0	0	0	0	0	0	0	0	0	0	0	0	0	0	0	0	0	0
NERF_Q2	NA	117	117	1488	1492	1	7	6	12	5	7	16	8	4	9	9	7	5	10	2	8	6	4	8	10	14	4	4	8	10	6	6	6	8	4	7	6	3	10	10	11	5	8	5	8	13	7	10	8
NRSF_01	NA	0	117	9	1492	0.01	0	0	0	0	0	0	0	0	0	0	0	0	0	0	0	0	0	0	0	0	0	0	0	0	0	0	0	0	0	0	0	0	0	0	0	0	0	0	0	0	0	0	0
PAX2_01	NA	117	117	1491	1492	1	3	4	10	7	17	13	6	4	11	8	6	15	7	8	8	10	5	9	8	17	9	5	5	10	4	4	8	6	7	5	8	5	15	6	9	9	10	7	6	7	10	11	5
PAX3_B	NA	117	117	1457	1492	0.98	8	4	15	3	4	9	3	5	12	6	6	8	4	5	5	4	13	6	5	9	5	6	10	9	3	3	5	3	10	2	9	8	9	7	4	15	4	4	11	5	3	7	4
PAX5_02	NA	117	117	1492	1492	1	47	22	49	28	15	44	8	23	16	30	8	21	19	28	12	26	19	16	35	20	27	10	17	32	32	21	24	26	23	19	22	38	37	42	30	32	10	11	27	20	19	40	19
PAX8_01	NA	117	117	1491	1492	1	11	5	15	6	15	16	9	9	10	3	10	13	10	15	6	11	14	11	11	9	11	11	7	15	6	10	11	8	8	10	12	7	15	15	12	16	12	11	11	9	9	12	5
PPARG_01	NA	0	117	9	1492	0.01	0	0	0	0	0	0	0	0	0	0	0	0	0	0	0	0	0	0	0	0	0	0	0	0	0	0	0	0	0	0	0	0	0	0	0	0	0	0	0	0	0	0	0
PU1_Q6	NA	117	117	1491	1492	1	7	8	11	3	11	23	6	3	10	11	10	6	9	3	7	10	7	8	8	16	4	10	12	18	7	8	1	7	5	5	11	6	16	12	11	5	9	5	6	8	8	14	13
RFX1_02	NA	117	117	1479	1492	0.99	9	9	9	5	6	14	6	8	6	8	7	4	6	5	6	9	9	2	5	14	9	5	6	9	5	8	5	5	4	9	8	5	9	2	7	2	4	6	7	3	5	8	6
RP58_01	NA	0	117	21	1492	0.01	0	0	0	0	0	0	0	0	0	0	0	0	0	0	0	0	0	0	0	0	0	0	0	0	0	0	0	0	0	0	0	0	0	0	0	0	0	0	0	0	0	0	0
SMAD4_Q6	NA	117	117	1472	1492	0.99	12	5	15	8	3	10	4	2	6	3	2	2	5	2	7	3	5	3	9	5	5	3	4	4	4	3	5	5	3	3	4	5	12	7	7	3	6	3	11	5	1	17	11
SP3_Q3	NA	117	117	1461	1492	0.98	13	6	13	11	7	10	3	8	4	5	9	10	5	4	6	6	3	6	5	13	7	2	9	10	10	6	10	6	4	5	3	7	14	9	11	14	11	2	9	7	4	14	9
TAL1ALPHAE47_01	NA	117	117	1480	1492	0.99	9	10	6	8	12	15	6	8	8	3	9	11	11	12	8	8	9	10	10	8	14	5	11	8	3	2	5	3	3	9	5	3	10	7	11	3	19	4	5	7	3	14	7
TAL1_Q6	NA	116	117	1492	1492	1	13	7	16	10	11	14	12	10	5	4	7	9	8	9	5	7	12	13	13	13	12	3	6	13	9	8	9	7	8	9	6	3	15	8	10	12	17	3	5	9	1	24	8
VMAF_01	NA	117	117	1456	1492	0.98	6	2	8	8	1	3	5	4	1	2	2	3	3	5	1	2	5	3	4	5	3	2	3	5	4	6	4	5	7	5	4	4	4	3	6	7	8	4	5	3	4	12	5
VMYB_01	NA	117	117	1490	1492	1	6	9	17	11	13	12	7	10	16	11	12	2	12	9	8	9	12	6	10	17	9	15	12	11	7	15	9	14	4	7	12	11	18	9	13	9	10	10	15	6	13	13	3
ZEC_01	NA	0	117	1	1492	0	0	0	0	0	0	0	0	0	0	0	0	0	0	0	0	0	0	0	0	0	0	0	0	0	0	0	0	0	0	0	0	0	0	0	0	0	0	0	0	0	0	0	0
ZF5_01	NA	117	117	1488	1492	1	99	42	72	58	19	90	20	32	30	52	12	58	27	24	32	36	37	21	62	33	77	20	32	57	72	35	42	46	38	40	46	91	60	102	43	61	34	17	47	46	32	82	35
ZF5_B	NA	117	117	1484	1492	0.99	45	26	36	22	14	42	15	21	26	17	10	27	20	17	26	24	17	11	28	28	39	16	18	31	46	29	22	32	25	19	21	54	53	55	32	29	12	7	39	30	15	36	17
ZIC1_01	NA	117	117	1490	1492	1	38	23	50	28	24	40	9	22	11	29	14	20	18	20	14	18	23	24	22	19	26	9	22	23	25	15	22	13	13	23	11	25	36	38	29	32	24	8	35	32	13	59	22
ZIC3_01	NA	117	117	1489	1492	1	17	19	30	13	16	26	6	11	11	14	6	16	9	17	11	7	15	20	15	13	15	8	12	22	28	10	22	7	8	19	9	18	40	18	20	23	19	1	18	13	8	42	11
[truncated: 74 more columns]
