# Supplementary material for: The SOX11 transcription factor is a critical regulator of basal-like breast cancer growth, invasion, and basal-like gene expression
Source: Oncotarget. 2016 Feb 17;7(11):13106–21. doi: 10.18632/oncotarget.7437 (PMC4914345; doi:10.18632/oncotarget.7437)
Supplement: Supplementary file 5 [file oncotarget-07-13106-s005.xlsx]

## Sheet: Supp Table 4 - motif TF genes
Supplementary Table 4 - Transcription factor genes with increased motif frequency in promoters of basal-like genes
ARNT
AHR
AIRE
AR
ARID5B
ATF1
ATF2
ATF3
ATF4
ATF5
ATF6
ATF7
BPTF
CDC5L
CDX1
CEBPA
CEBPB
CEBPG
CREB1
CREB3
CREB5
CRX
E2F1
E2F2
E2F3
E2F4
E2F5
E2F6
E2F7
E2F8
EGR1
EGR3
EGR4
ETV4
FOXA1
FOXA2
FOXA3
FOXI1
FOXL1
FOXM1
GATA3
HIC1
HIF
HMX1
HNF1A
HNF1B
KLF1
KLF10
KLF11
KLF12
KLF13
KLF14
KLF15
KLF16
KLF17
KLF2
KLF3
KLF4
KLF5
KLF6
KLF7
KLF8
KLF9
LBP1
LEF1
LHX3
MAX
MECOM
MYC
NFYA
NFYB
NFYC
NKX2-5
NKX3-1
NKX6-1
OCT1
PPARA
SOX1
SOX10
SOX11
SOX12
SOX13
SOX14
SOX15
SOX17
SOX2
SOX21
SOX3
SOX30
SOX4
SOX5
SOX6
SOX7
SOX8
SOX9
SP1
SP2
SP3
STAT1
TBP
TCF1
TCF4
TEAD2
TFAP2A
TFAP2C
TFDP1
TFDP2
USF1
WT1
