# Supplementary material for: The SOX11 transcription factor is a critical regulator of basal-like breast cancer growth, invasion, and basal-like gene expression
Source: Oncotarget. 2016 Feb 17;7(11):13106–21. doi: 10.18632/oncotarget.7437 (PMC4914345; doi:10.18632/oncotarget.7437)
Supplement: Supplementary file 6 [file oncotarget-07-13106-s006.xlsx]

## Sheet: Supp Table 5 protein oligo gene
Supplementary Table 5 - Transcription factor genes with oligo motif more highly bound by nuclear protein from basal-like cell lines
COUPTF1
COUPTF2
FOS
FOSB
FOSL1
FOSL2
FOXD3
GATA4
GATA5
GATA6
Jun
JUNB
JUND
NFE2
NFKB1
NFKB2
PPARA
PPARD
PPARG
RXRA
RXRB
RXRG
STAT1
TR
VDR
