# Supplementary material for: The SOX11 transcription factor is a critical regulator of basal-like breast cancer growth, invasion, and basal-like gene expression
Source: Oncotarget. 2016 Feb 17;7(11):13106–21. doi: 10.18632/oncotarget.7437 (PMC4914345; doi:10.18632/oncotarget.7437)
Supplement: Supplementary file 7 [file oncotarget-07-13106-s007.xlsx]

## Sheet: Supp Table 6 qPCR primer seq
Supplementary Table 6 - qPCR primer and probe sets
GENE	Fwd PRIMER	Rev PRIMER	PROBE
SOX11	CCGACCTGGTGTTCACATATTG	CTGCACCCTCCGAGAGAAAG	AAGGCGCCCGCTGCTCGC
FOXC1	CGCAGCCCAAGGACATG	TGGTGATGAGCGCGATGTA	TGAAGCCGCCCTATAG
CCNE1	GGCCAAAATCGACAGGAC	GGGTCTGCACAGACTGCAT	Roche Universal Probe Library #36
ANLN	TCTGCAATCTCAATCTAAAGACAAA	GCGTTCCAGGAAAGGCTTA	Roche Universal Probe Library #79
KRT14	CCATTGAGGACCTGAGGAAC	CAATCTGCAGAAGGACATTGG	Roche Universal Probe Library #5
SFRP1	ATCCGCAATGTGGAGCAG	TTGCTGTTGGAAATGGTTTG	Roche Universal Probe Library #63
MIA	GCTGACCGGAAGCTGTGT	GGGGCCATGTAGTCCTGA	Roche Universal Probe Library #83
CDCA1	CCAGAAGCTTAAAAATGCCAGA	AGGCAGTCAACTGAGTCTCCA	Roche Universal Probe Library #22
MELK	CCAACAAAATATTCATGGTTCTTG	AGGCGATCCTGGGAAATTAT	Roche Universal Probe Library #25
Cyclophilin	ACG GCG AGC CCT TGG	TTT CTG CTG TCT TTG GGA CCT	CGC GTC TCC TTT GAG CTG TTT GCA
